# Supplementary material for: Effect of miR-183-5p on Cholestatic Liver Fibrosis by Regulating Fork Head Box Protein O1 Expression
Source: Front Physiol. 2021 Nov 18;12:737313. doi: 10.3389/fphys.2021.737313 (PMC8639207; doi:10.3389/fphys.2021.737313)
Supplement: Supplementary file 1 [file Data_Sheet_1.ZIP]

Archive with 12 entries (10 files):
- Figure1 original data/
- Figure1 original data/all.xlsx
- Figure1 original data/B fibrosis_case_vs_A normal_ctrl_18_Up.xlsx
- Figure1 original data/B_fibrosis case_vs_A_normal ctrl_26_Down.xlsx
- Figure1 original data/Figure B.xlsx
- Figure1 original data/Figure F.xlsx
- Figure1 original data/Figure G.xlsx
- Figure1 original data/microscopy images/
- Figure1 original data/microscopy images/fibrosis HE.jpg
- Figure1 original data/microscopy images/fibrosis Masson.jpg
- Figure1 original data/microscopy images/normal Masson.jpg
- Figure1 original data/microscopy images/normalHE.jpg
