# Supplementary material for: Effect of miR-183-5p on Cholestatic Liver Fibrosis by Regulating Fork Head Box Protein O1 Expression
Source: Front Physiol. 2021 Nov 18;12:737313. doi: 10.3389/fphys.2021.737313 (PMC8639207; doi:10.3389/fphys.2021.737313)
Supplement: Supplementary file 1 [file Data_Sheet_1.ZIP › Figure1 original data/all.xlsx]

## Sheet: B_case_vs_A_ctrl_all_list
Gene	logFC	logCPM	PValue	FDR	A1_ctrl	A2_ctrl	A3_ctrl	B1_case	B2_case	B3_case	A1_ctrl_TPM	A2_ctrl_TPM	A3_ctrl_TPM	B1_case_TPM	B2_case_TPM	B3_case_TPM
hsa-miR-483-3p	-6.51178	5.03227	5.63796e-06	0.00298248	29	193	849	1	2	1	2.83875	20.5478	76.318	0.0976002	0.212038	0.114618
hsa-miR-5589-3p	-7.68568	2.07391	1.18562e-05	0.00313597	22	43	42	0	0	0	2.15353	4.578	3.77545	0	0	0
hsa-miR-1271-5p	-5.493	2.39822	9.49852e-05	0.0167491	20	41	81	0	1	0	1.95776	4.36507	7.28122	0	0.106019	0
hsa-miR-1295b-3p	-6.61946	1.22864	0.00024288	0.0277654	18	19	13	0	0	0	1.76198	2.02284	1.16859	0	0	0
hsa-miR-7977	-6.92821	1.46421	0.000262433	0.0277654	7	19	40	0	0	0	0.685216	2.02284	3.59566	0	0	0
hsa-miR-451a	2.38431	12.082	0.000961883	0.0848061	10555	6159	4440	12275	24186	4467	1033.21	655.718	399.119	1198.04	2564.18	511.998
hsa-miR-1260a	-4.69789	5.24113	0.00120235	0.0881692	39	133	1063	4	11	0	3.81763	14.1598	95.5548	0.390401	1.16621	0
hsa-miR-224-5p	2.21536	7.74024	0.00147203	0.0881692	315	450	396	1260	374	797	30.8347	47.9093	35.5971	122.976	39.6511	91.3505
hsa-miR-486-5p	1.94399	8.54624	0.00175222	0.0881692	607	520	1371	2548	889	734	59.418	55.3618	123.241	248.685	94.2509	84.1296
hsa-miR-4686	-4.35002	4.17678	0.00179338	0.0881692	88	194	233	0	8	0	8.61414	20.6542	20.9447	0	0.848153	0
hsa-miR-182-5p	2.68245	7.96442	0.00206036	0.0881692	541	220	278	360	1543	371	52.9574	23.4223	24.9899	35.1361	163.587	42.5233
hsa-miR-664b-3p	-4.58611	1.66306	0.0021508	0.0881692	6	27	42	0	1	0	0.587328	2.87456	3.77545	0	0.106019	0
hsa-miR-21-3p	2.3467	5.90768	0.00681963	0.181526	67	81	167	198	271	121	6.55849	8.62367	15.0119	19.3248	28.7312	13.8688
hsa-miR-1260b	-5.01157	5.40525	0.00236482	0.0893566	49	141	1209	0	12	0	4.79651	15.0116	108.679	0	1.27223	0
hsa-miR-4286	-4.33246	2.26348	0.00352345	0.119374	10	17	104	0	2	0	0.978879	1.80991	9.34873	0	0.212038	0
hsa-miR-96-5p	2.8891	3.4565	0.00361055	0.119374	23	10	5	33	53	24	2.25142	1.06465	0.449458	3.22081	5.61901	2.75083
hsa-miR-1248	-3.794	3.48109	0.0038836	0.120849	47	145	102	0	7	0	4.60073	15.4374	9.16894	0	0.742133	0
hsa-miR-1291	-3.60177	2.15493	0.00579642	0.17035	16	36	57	0	3	0	1.56621	3.83274	5.12382	0	0.318057	0
hsa-miR-183-5p	2.67187	6.0586	0.00216673	0.0881692	57	41	202	300	214	216	5.57961	4.36507	18.1581	29.2801	22.6881	24.7575
hsa-miR-21-5p	1.81653	15.5374	0.00686299	0.181526	129925	56427	150221	77900	244546	78752	12718.1	6007.5	13503.6	7603.05	25926.5	9026.39
hsa-miR-18a-3p	-3.52263	0.880195	0.0108843	0.274182	11	10	13	0	1	0	1.07677	1.06465	1.16859	0	0.106019	0
hsa-miR-144-3p	2.8842	2.61511	0.0119655	0.282571	9	10	1	24	33	4	0.880991	1.06465	0.0898916	2.3424	3.49863	0.458472
hsa-miR-532-3p	-3.40696	2.39047	0.0128613	0.282571	12	43	77	0	4	0	1.17466	4.578	6.92165	0	0.424076	0
hsa-miR-556-5p	2.30523	0.692766	0.0129553	0.282571	1	1	4	6	4	3	0.0978879	0.106465	0.359566	0.585601	0.424076	0.343854
hsa-miR-223-3p	2.62215	7.09278	0.013354	0.282571	310	120	159	166	947	81	30.3453	12.7758	14.2928	16.2016	100.4	9.28405
hsa-miR-708-5p	-2.55218	2.66891	0.0170847	0.347607	98	26	23	4	5	1	9.59302	2.76809	2.06751	0.390401	0.530095	0.114618
hsa-miR-9-5p	-2.11113	6.14658	0.0189937	0.372136	1052	446	212	69	59	37	102.978	47.4834	19.057	6.73441	6.25512	4.24086
hsa-miR-146b-3p	1.94602	7.96868	0.0221641	0.406754	204	338	1171	2335	149	651	19.9691	35.9852	105.263	227.896	15.7968	74.6163
hsa-miR-3615	-3.25158	5.47266	0.0222984	0.406754	76	237	1021	4	37	0	7.43948	25.2322	91.7793	0.390401	3.92271	0
hsa-miR-30c-1-3p	-2.9939	3.43957	0.0251543	0.4373	58	91	134	0	11	0	5.6775	9.68832	12.0455	0	1.16621	0
hsa-miR-6501-5p	-3.13887	0.63673	0.0256263	0.4373	6	8	12	0	1	0	0.587328	0.85172	1.0787	0	0.106019	0
hsa-miR-34c-5p	2.50576	2.99809	0.0267762	0.442645	18	1	18	8	12	58	1.76198	0.106465	1.61805	0.780801	1.27223	6.64784
hsa-miR-511-3p	2.14752	1.17814	0.0289184	0.46357	4	4	2	8	8	3	0.391552	0.42586	0.179783	0.780801	0.848153	0.343854
hsa-miR-5701	-2.89718	2.73517	0.0300593	0.467687	19	61	85	0	7	0	1.85987	6.49437	7.64079	0	0.742133	0
hsa-miR-146b-5p	1.06953	12.0359	0.0318723	0.481727	15026	10428	17237	14776	8448	13544	1470.86	1110.22	1549.46	1442.14	895.649	1552.39
hsa-miR-4485-3p	2.03652	1.65256	0.0364852	0.53175	2	9	5	9	11	7	0.195776	0.958185	0.449458	0.878402	1.16621	0.802326
hsa-miR-618	2.6108	4.22173	0.0381815	0.53175	18	54	0	127	16	84	1.76198	5.74911	0	12.3952	1.69631	9.62791
hsa-miR-3614-5p	-2.83698	1.10614	0.0387805	0.53175	8	14	19	0	2	0	0.783104	1.49051	1.70794	0	0.212038	0
hsa-miR-1246	-2.68509	2.56347	0.0392027	0.53175	33	35	76	0	7	0	3.2303	3.72628	6.83176	0	0.742133	0
hsa-miR-9903	-2.69257	1.00449	0.0411014	0.540739	11	9	17	0	2	0	1.07677	0.958185	1.52816	0	0.212038	0
hsa-miR-144-5p	2.76946	3.3206	0.0425574	0.540739	28	8	1	3	72	9	2.74086	0.85172	0.0898916	0.292801	7.63337	1.03156
hsa-miR-514a-3p	-3.18721	1.37794	0.042932	0.540739	19	29	2	0	2	0	1.85987	3.08749	0.179783	0	0.212038	0
hsa-miR-1180-3p	-2.68012	3.93407	0.0448504	0.543482	46	108	256	0	18	1	4.50285	11.4982	23.0122	0	1.90834	0.114618
hsa-miR-2110	-2.70471	2.13342	0.0452046	0.543482	13	32	57	0	5	0	1.27254	3.40688	5.12382	0	0.530095	0
hsa-miR-483-5p	-2.7005	4.69614	0.0502532	0.590754	187	207	291	0	31	1	18.305	22.0383	26.1585	0	3.28659	0.114618
hsa-miR-127-3p	-2.11419	3.41163	0.0538173	0.618899	27	60	179	3	14	3	2.64297	6.3879	16.0906	0.292801	1.48427	0.343854
hsa-miR-4524a-3p	-2.84991	0.472525	0.0568188	0.627513	7	6	8	0	1	0	0.685216	0.63879	0.719133	0	0.106019	0
hsa-miR-6842-3p	-2.61352	2.70034	0.0574409	0.627513	19	31	115	0	8	0	1.85987	3.30042	10.3375	0	0.848153	0
hsa-miR-592	1.94929	3.00426	0.0599786	0.627513	14	13	23	4	42	18	1.37043	1.38405	2.06751	0.390401	4.4528	2.06312
hsa-miR-30b-5p	-2.34211	9.27727	0.0600142	0.627513	9811	3847	1905	23	932	12	960.379	409.571	171.243	2.2448	98.8098	1.37542
hsa-miR-664a-3p	-2.80973	5.11955	0.0612752	0.627513	297	266	369	0	40	0	29.0727	28.3197	33.17	0	4.24076	0
hsa-miR-34a-5p	1.33452	7.62147	0.0633822	0.627513	712	353	699	436	526	727	69.6962	37.5822	62.8342	42.5537	55.766	83.3273
hsa-miR-941	-1.45982	8.31707	0.0637955	0.627513	552	1233	6144	540	156	462	54.0341	131.271	552.294	52.7041	16.539	52.9535
hsa-miR-500b-5p	-2.7497	1.0662	0.0644593	0.627513	20	3	17	0	2	0	1.95776	0.319395	1.52816	0	0.212038	0
hsa-miR-1296-5p	-2.46179	2.8766	0.0653748	0.627513	45	48	85	0	10	0	4.40496	5.11032	7.64079	0	1.06019	0
hsa-miR-145-5p	-1.01736	9.86814	0.0664286	0.627513	7427	5455	6512	1660	687	1731	727.014	580.767	585.374	162.016	72.8351	198.404
hsa-miR-10395-3p	-2.51429	3.81499	0.0734762	0.681911	112	97	148	0	19	0	10.9634	10.3271	13.304	0	2.01436	0
hsa-miR-942-5p	1.44415	1.23752	0.0824241	0.751765	4	4	8	7	5	6	0.391552	0.42586	0.719133	0.683201	0.530095	0.687708
hsa-miR-338-3p	1.98366	1.32754	0.0847099	0.757647	10	0	3	3	6	11	0.978879	0	0.269675	0.292801	0.636114	1.2608
hsa-miR-3605-3p	-2.25739	1.79738	0.0860066	0.757647	14	27	31	0	5	0	1.37043	2.87456	2.78664	0	0.530095	0
hsa-miR-3609	-2.29662	1.19486	0.0873657	0.757647	14	13	15	0	3	0	1.37043	1.38405	1.34837	0	0.318057	0
hsa-miR-641	-2.18839	2.18674	0.0920548	0.766504	34	27	38	0	7	0	3.32819	2.87456	3.41588	0	0.742133	0
hsa-miR-93-3p	-2.18041	0.692473	0.0921167	0.766504	7	5	14	0	2	0	0.685216	0.532325	1.25848	0	0.212038	0
hsa-miR-196b-5p	1.52556	2.38843	0.0928417	0.766504	21	8	9	24	15	8	2.05565	0.85172	0.809024	2.3424	1.59029	0.916944
hsa-miR-224-3p	2.01919	1.12165	0.0941829	0.766504	2	6	2	12	7	0	0.195776	0.63879	0.179783	1.1712	0.742133	0
hsa-miR-193b-5p	-2.21574	3.05007	0.103852	0.832391	30	56	115	0	13	0	2.93664	5.96204	10.3375	0	1.37825	0
hsa-miR-3059-5p	-2.08266	0.637096	0.110609	0.849315	9	4	11	0	2	0	0.880991	0.42586	0.988808	0	0.212038	0
hsa-miR-769-3p	-2.1894	0.722658	0.116114	0.849315	6	2	20	0	2	0	0.587328	0.21293	1.79783	0	0.212038	0
hsa-miR-9-3p	-2.19949	0.72506	0.116633	0.849315	13	10	2	0	2	0	1.27254	1.06465	0.179783	0	0.212038	0
hsa-miR-511-5p	-2.56837	6.05814	0.116672	0.849315	108	485	1267	0	89	0	10.5719	51.6355	113.893	0	9.4357	0
hsa-let-7c-3p	-2.07014	0.572971	0.117083	0.849315	6	8	8	0	0	2	0.587328	0.85172	0.719133	0	0	0.229236
hsa-miR-15b-5p	1.25963	6.31072	0.118037	0.849315	114	234	395	398	200	149	11.1592	24.9128	35.5072	38.8449	21.2038	17.0781
hsa-miR-664a-5p	-2.19573	3.82758	0.119298	0.849315	127	94	124	0	23	0	12.4318	10.0077	11.1466	0	2.43844	0
hsa-miR-130a-5p	1.41446	1.55021	0.120668	0.849315	8	5	8	5	7	10	0.783104	0.532325	0.719133	0.488001	0.742133	1.14618
hsa-miR-6715a-3p	-1.4555	2.61097	0.12447	0.849315	31	67	20	10	2	8	3.03453	7.13316	1.79783	0.976002	0.212038	0.916944
hsa-miR-1299	2.18164	3.29811	0.124741	0.849315	21	17	15	0	72	3	2.05565	1.80991	1.34837	0	7.63337	0.343854
hsa-miR-133a-3p	-1.26871	3.24103	0.126116	0.849315	90	49	53	15	7	12	8.80991	5.21679	4.76425	1.464	0.742133	1.37542
hsa-miR-29b-1-5p	1.318	0.880029	0.126939	0.849315	5	3	4	6	3	4	0.48944	0.319395	0.359566	0.585601	0.318057	0.458472
hsa-miR-500a-5p	-1.49523	2.76207	0.128172	0.849315	47	20	80	3	10	5	4.60073	2.1293	7.19133	0.292801	1.06019	0.57309
hsa-miR-1287-5p	-2.0071	1.62527	0.128441	0.849315	24	13	24	0	5	0	2.34931	1.38405	2.1574	0	0.530095	0
hsa-miR-338-5p	-1.25364	3.0683	0.132017	0.862185	56	53	60	9	10	9	5.48172	5.64265	5.3935	0.878402	1.06019	1.03156
hsa-miR-133b	-2.04741	0.630243	0.134827	0.869796	14	4	5	0	2	0	1.37043	0.42586	0.449458	0	0.212038	0
hsa-miR-150-5p	-1.07713	8.15801	0.139987	0.882567	871	1083	4515	870	135	352	85.2604	115.302	405.861	84.9122	14.3126	40.3455
hsa-miR-6716-3p	-1.61514	0.55637	0.140244	0.882567	3	9	9	3	0	0	0.293664	0.958185	0.809024	0.292801	0	0
hsa-miR-223-5p	1.34829	5.20651	0.143602	0.882567	118	82	123	76	171	46	11.5508	8.73013	11.0567	7.41761	18.1293	5.27243
hsa-miR-125a-3p	-1.2954	2.21276	0.144074	0.882567	16	28	47	9	2	5	1.56621	2.98102	4.2249	0.878402	0.212038	0.57309
hsa-miR-490-3p	-1.36536	2.8386	0.145148	0.882567	66	43	34	6	3	14	6.4606	4.578	3.05631	0.585601	0.318057	1.60465
hsa-miR-421	-1.95046	2.74006	0.151815	0.912616	65	29	56	0	12	0	6.36272	3.08749	5.03393	0	1.27223	0
hsa-miR-1-3p	-1.20122	7.76895	0.16064	0.954817	3556	605	429	285	324	187	348.09	64.4113	38.5635	27.8161	34.3502	21.4336
hsa-miR-708-3p	-1.15599	2.81754	0.169392	0.985568	47	48	41	15	6	6	4.60073	5.11032	3.68556	1.464	0.636114	0.687708
hsa-miR-193b-3p	-1.97534	5.91247	0.171455	0.985568	559	239	731	2	112	0	54.7194	25.4451	65.7108	0.1952	11.8741	0
hsa-miR-129-1-3p	-1.47999	1.12216	0.1727	0.985568	5	13	19	5	0	1	0.48944	1.38405	1.70794	0.488001	0	0.114618
hsa-miR-654-5p	-1.91187	2.59824	0.173845	0.985568	26	28	85	0	11	0	2.54509	2.98102	7.64079	0	1.16621	0
hsa-miR-671-5p	-1.2287	2.16172	0.175129	0.985568	32	16	38	7	4	4	3.13241	1.70344	3.41588	0.683201	0.424076	0.458472
hsa-miR-493-3p	-2.0898	5.9262	0.189633	1	282	312	1009	0	107	0	27.6044	33.2171	90.7006	0	11.344	0
hsa-miR-654-3p	-1.79581	4.78536	0.191826	1	97	178	403	3	55	0	9.49513	18.9508	36.2263	0.292801	5.83105	0
hsa-miR-196a-5p	1.24242	2.13535	0.19209	1	20	7	9	25	9	5	1.95776	0.745255	0.809024	2.44	0.954172	0.57309
hsa-miR-372-3p	-1.40605	0.73163	0.198757	1	12	7	5	3	0	1	1.17466	0.745255	0.449458	0.292801	0	0.114618
hsa-miR-629-5p	-1.628	4.60049	0.199067	1	140	138	294	3	52	1	13.7043	14.6922	26.4281	0.292801	5.51299	0.114618
hsa-miR-6866-5p	-1.76383	0.887652	0.201798	1	3	11	16	0	3	0	0.293664	1.17112	1.43827	0	0.318057	0
hsa-miR-452-5p	1.12179	5.53792	0.201981	1	250	116	72	153	155	79	24.472	12.3499	6.47219	14.9328	16.433	9.05482
hsa-miR-548bc	1.60744	2.20745	0.202022	1	24	4	4	1	24	8	2.34931	0.42586	0.359566	0.0976002	2.54446	0.916944
hsa-miR-509-3-5p	-1.22215	1.08463	0.202986	1	8	17	7	3	1	2	0.783104	1.80991	0.629241	0.292801	0.106019	0.229236
hsa-miR-15a-5p	1.13691	4.06516	0.20391	1	66	54	34	83	45	22	6.4606	5.74911	3.05631	8.10082	4.77086	2.5216
hsa-miR-212-3p	1.26597	1.94954	0.209608	1	9	4	20	2	13	12	0.880991	0.42586	1.79783	0.1952	1.37825	1.37542
hsa-miR-216a-5p	-1.28487	0.894263	0.21091	1	5	8	16	3	0	2	0.48944	0.85172	1.43827	0.292801	0	0.229236
hsa-miR-129-5p	-1.22922	2.43638	0.213875	1	16	38	52	7	1	11	1.56621	4.04567	4.67436	0.683201	0.106019	1.2608
hsa-miR-214-3p	-0.806837	7.86733	0.214148	1	1516	1527	1528	653	157	384	148.398	162.572	137.354	63.7329	16.645	44.0133
hsa-miR-199a-5p	-0.723046	10.5601	0.218201	1	14253	8487	5726	2211	2376	2324	1395.2	903.569	514.719	215.794	251.901	266.372
hsa-miR-187-3p	-1.0525	2.20474	0.224179	1	30	25	29	10	2	6	2.93664	2.66163	2.60686	0.976002	0.212038	0.687708
hsa-miR-5588-5p	-1.68062	0.735794	0.226135	1	3	11	11	1	2	0	0.293664	1.17112	0.988808	0.0976002	0.212038	0
hsa-miR-25-3p	0.625581	10.9664	0.226168	1	4867	8302	11648	7908	3106	5365	476.421	883.873	1047.06	771.822	329.295	614.925
hsa-miR-33b-3p	1.58346	1.2397	0.227139	1	1	4	10	20	0	3	0.0978879	0.42586	0.898916	1.952	0	0.343854
hsa-miR-184	-1.15249	2.03748	0.237195	1	26	33	13	8	1	6	2.54509	3.51335	1.16859	0.780801	0.106019	0.687708
hsa-miR-7975	-1.76243	1.48022	0.238362	1	34	11	5	0	5	0	3.32819	1.17112	0.449458	0	0.530095	0
hsa-miR-98-5p	0.90583	7.52961	0.239713	1	993	523	441	432	674	292	97.2027	55.6812	39.6422	42.1633	71.4568	33.4684
hsa-miR-485-5p	-1.10122	1.85369	0.244671	1	19	18	28	11	2	1	1.85987	1.91637	2.51696	1.0736	0.212038	0.114618
hsa-miR-15b-3p	1.04984	2.9302	0.247514	1	38	16	18	13	30	12	3.71974	1.70344	1.61805	1.2688	3.18057	1.37542
hsa-miR-4521	-1.33378	1.76681	0.252222	1	22	12	30	13	0	0	2.15353	1.27758	2.69675	1.2688	0	0
hsa-miR-221-3p	0.829837	7.05029	0.25868	1	552	342	607	553	249	330	54.0341	36.411	54.5642	53.9729	26.3987	37.8239
hsa-miR-675-3p	1.0368	4.2904	0.264742	1	68	52	76	126	12	55	6.65638	5.53618	6.83176	12.2976	1.27223	6.30399
hsa-miR-3913-5p	-1.40702	2.08372	0.26801	1	29	31	19	0	9	1	2.83875	3.30042	1.70794	0	0.954172	0.114618
hsa-miR-552-3p	1.31707	3.28776	0.269783	1	8	19	61	58	0	41	0.783104	2.02284	5.48339	5.66081	0	4.69934
hsa-miR-502-3p	-1.15313	5.46085	0.272688	1	243	253	457	20	109	9	23.7868	26.9357	41.0805	1.952	11.5561	1.03156
hsa-miR-221-5p	0.891146	4.92126	0.282682	1	102	74	158	87	84	68	9.98457	7.87841	14.2029	8.49122	8.9056	7.79402
hsa-miR-490-5p	-1.26454	0.65813	0.286088	1	3	10	9	3	0	1	0.293664	1.06465	0.809024	0.292801	0	0.114618
hsa-miR-548i	-1.46541	0.615932	0.28713	1	8	3	11	1	2	0	0.783104	0.319395	0.988808	0.0976002	0.212038	0
hsa-miR-4661-5p	-1.54077	1.33469	0.288859	1	10	8	28	0	5	0	0.978879	0.85172	2.51696	0	0.530095	0
hsa-miR-624-5p	0.995043	0.57926	0.296086	1	3	5	2	5	2	2	0.293664	0.532325	0.179783	0.488001	0.212038	0.229236
hsa-miR-199b-3p	-0.592483	11.6826	0.299056	1	27778	21028	10453	5493	5627	4877	2719.13	2238.75	939.637	536.118	596.569	558.992
hsa-miR-142-3p	0.935211	6.63385	0.300802	1	564	191	301	149	438	119	55.2088	20.3348	27.0574	14.5424	46.4363	13.6395
hsa-miR-216a-3p	-0.922567	1.72825	0.301476	1	15	14	28	8	2	3	1.46832	1.49051	2.51696	0.780801	0.212038	0.343854
hsa-miR-199a-3p	-0.592482	11.6826	0.303439	1	27778	21028	10453	5493	5627	4877	2719.13	2238.75	939.637	536.118	596.569	558.992
hsa-miR-27a-5p	0.955165	5.70438	0.304133	1	71	77	448	346	47	120	6.95004	8.19781	40.2714	33.7697	4.9829	13.7542
hsa-miR-136-5p	-1.08069	1.71258	0.305083	1	29	11	16	2	5	3	2.83875	1.17112	1.43827	0.1952	0.530095	0.343854
hsa-miR-501-5p	-1.01773	2.12901	0.310169	1	20	14	48	5	7	3	1.95776	1.49051	4.3148	0.488001	0.742133	0.343854
hsa-miR-195-5p	-0.954807	7.07754	0.314555	1	1876	576	203	118	266	130	183.638	61.3239	18.248	11.5168	28.2011	14.9003
hsa-miR-337-3p	0.967658	1.66566	0.319586	1	14	3	12	6	7	9	1.37043	0.319395	1.0787	0.585601	0.742133	1.03156
hsa-miR-1304-3p	-1.11749	0.920079	0.324431	1	3	9	17	5	0	1	0.293664	0.958185	1.52816	0.488001	0	0.114618
hsa-miR-582-3p	0.987988	6.00684	0.326095	1	372	143	141	44	319	72	36.4143	15.2245	12.6747	4.29441	33.8201	8.25249
hsa-miR-16-2-3p	0.788088	3.34704	0.326625	1	29	47	32	37	23	20	2.83875	5.00386	2.87653	3.61121	2.43844	2.29236
hsa-miR-30b-3p	-0.881827	3.47447	0.327122	1	34	64	121	36	3	16	3.32819	6.81376	10.8769	3.51361	0.318057	1.83389
hsa-miR-129-2-3p	-0.985955	1.18995	0.328423	1	5	12	19	5	0	3	0.48944	1.27758	1.70794	0.488001	0	0.343854
hsa-miR-4709-3p	-1.35528	0.646731	0.329248	1	6	5	11	0	3	0	0.587328	0.532325	0.988808	0	0.318057	0
hsa-miR-455-5p	-0.584337	10.0777	0.330411	1	10155	5793	3631	2076	1737	1586	994.052	616.752	326.396	202.618	184.155	181.784
hsa-miR-659-5p	0.792594	2.19847	0.335812	1	14	14	19	15	9	10	1.37043	1.49051	1.70794	1.464	0.954172	1.14618
hsa-miR-369-5p	0.909233	1.30443	0.34042	1	2	11	8	8	5	4	0.195776	1.17112	0.719133	0.780801	0.530095	0.458472
hsa-miR-32-5p	0.902214	4.31114	0.343485	1	126	47	32	49	67	34	12.3339	5.00386	2.87653	4.78241	7.10328	3.89701
hsa-miR-4662a-5p	-1.277	1.1717	0.345095	1	14	10	12	0	5	0	1.37043	1.06465	1.0787	0	0.530095	0
hsa-let-7f-1-3p	0.872653	3.16233	0.348672	1	40	31	20	14	38	9	3.91552	3.30042	1.79783	1.3664	4.02872	1.03156
hsa-miR-1307-5p	0.807689	2.73339	0.350523	1	14	19	39	33	7	16	1.37043	2.02284	3.50577	3.22081	0.742133	1.83389
hsa-miR-7706	-0.932162	2.66467	0.357734	1	7	25	94	10	3	13	0.685216	2.66163	8.44981	0.976002	0.318057	1.49003
hsa-miR-20b-5p	0.920791	3.22244	0.357738	1	47	15	35	25	39	4	4.60073	1.59698	3.14621	2.44	4.13474	0.458472
hsa-miR-500a-3p	-0.798459	6.01593	0.359385	1	279	348	677	68	146	49	27.3107	37.0498	60.8566	6.63681	15.4788	5.61628
hsa-miR-425-5p	0.572402	8.0327	0.361988	1	1151	752	1429	718	635	587	112.669	80.0617	128.455	70.0769	67.3221	67.2807
hsa-miR-339-5p	0.755223	3.81814	0.365932	1	33	52	75	52	19	44	3.2303	5.53618	6.74187	5.07521	2.01436	5.04319
hsa-miR-889-3p	0.794506	3.61519	0.366077	1	48	36	51	17	48	18	4.69862	3.83274	4.58447	1.6592	5.08892	2.06312
hsa-miR-4326	0.788791	2.82511	0.366765	1	15	13	52	30	12	15	1.46832	1.38405	4.67436	2.92801	1.27223	1.71927
hsa-miR-93-5p	0.521538	8.39836	0.366819	1	1596	1110	1626	1103	669	797	156.229	118.176	146.164	107.653	70.9268	91.3505
hsa-miR-493-5p	-1.19041	5.58124	0.369239	1	199	253	615	4	132	1	19.4797	26.9357	55.2833	0.390401	13.9945	0.114618
hsa-miR-132-3p	0.69904	6.59507	0.36989	1	273	292	613	226	229	272	26.7234	31.0878	55.1035	22.0576	24.2784	31.1761
hsa-miR-181c-5p	0.988383	1.17706	0.375041	1	13	3	2	8	3	5	1.27254	0.319395	0.179783	0.780801	0.318057	0.57309
hsa-miR-190b-5p	0.939764	1.52151	0.37815	1	15	2	9	1	7	10	1.46832	0.21293	0.809024	0.0976002	0.742133	1.14618
hsa-miR-143-5p	-0.758479	4.76059	0.378697	1	252	118	145	59	25	47	24.6678	12.5629	13.0343	5.75841	2.65048	5.38704
hsa-miR-887-5p	0.775379	0.766717	0.382229	1	2	4	8	4	2	4	0.195776	0.42586	0.719133	0.390401	0.212038	0.458472
hsa-miR-216b-5p	-0.786158	2.64222	0.38441	1	26	48	35	19	7	3	2.54509	5.11032	3.14621	1.8544	0.742133	0.343854
hsa-miR-16-5p	0.623559	8.67035	0.38515	1	2988	1017	875	658	1547	540	292.489	108.275	78.6551	64.2209	164.011	61.8937
hsa-miR-106b-3p	0.609923	7.73696	0.39018	1	472	731	1515	1049	230	556	46.2031	77.8259	136.186	102.383	24.3844	63.7276
hsa-miR-145-3p	-0.691876	6.29553	0.390318	1	703	471	278	149	111	117	68.8152	50.145	24.9899	14.5424	11.7681	13.4103
hsa-miR-4999-5p	-1.15946	0.80621	0.393959	1	11	8	5	0	3	1	1.07677	0.85172	0.449458	0	0.318057	0.114618
hsa-miR-550a-3-5p	0.804068	1.17636	0.394676	1	3	4	14	10	2	4	0.293664	0.42586	1.25848	0.976002	0.212038	0.458472
hsa-miR-550a-5p	0.803919	1.17636	0.396342	1	3	4	14	10	2	4	0.293664	0.42586	1.25848	0.976002	0.212038	0.458472
hsa-let-7d-3p	0.678028	7.52952	0.398457	1	204	639	1473	1069	223	369	19.9691	68.0312	132.41	104.335	23.6423	42.294
hsa-miR-7-5p	0.583299	9.09679	0.4023	1	3958	1303	1463	943	2019	721	387.44	138.724	131.511	92.037	214.052	82.6396
hsa-miR-95-3p	-1.11224	7.25095	0.403196	1	877	1065	1294	3	442	6	85.8477	113.385	116.32	0.292801	46.8604	0.687708
hsa-miR-6806-3p	-1.29308	0.623958	0.406071	1	6	10	4	0	3	0	0.587328	1.06465	0.359566	0	0.318057	0
hsa-miR-200b-5p	-0.785457	3.24992	0.412209	1	59	54	62	10	2	30	5.77539	5.74911	5.57328	0.976002	0.212038	3.43854
hsa-miR-548f-3p	0.852948	3.41036	0.415512	1	74	16	22	9	49	11	7.24371	1.70344	1.97762	0.878402	5.19493	1.2608
hsa-miR-148b-3p	0.405641	11.107	0.416525	1	7084	9927	12705	7133	4295	4861	693.438	1056.88	1142.07	696.182	455.352	557.158
hsa-miR-204-5p	-0.729556	5.19725	0.417555	1	183	281	224	113	10	75	17.9135	29.9167	20.1357	11.0288	1.06019	8.59635
hsa-miR-4677-3p	0.774302	1.82406	0.422805	1	12	14	8	13	10	2	1.17466	1.49051	0.719133	1.2688	1.06019	0.229236
hsa-miR-548az-5p	-0.696554	2.52037	0.424267	1	41	25	33	14	8	4	4.01341	2.66163	2.96642	1.3664	0.848153	0.458472
hsa-miR-548t-5p	-1.01156	0.850214	0.424379	1	13	11	0	5	0	1	1.27254	1.17112	0	0.488001	0	0.114618
hsa-miR-378i	-0.405173	10.7427	0.426592	1	8960	10417	10806	5073	1491	3587	877.076	1109.05	971.369	495.126	158.074	411.135
hsa-miR-29b-2-5p	-0.689868	2.07653	0.430668	1	27	15	29	11	4	4	2.64297	1.59698	2.60686	1.0736	0.424076	0.458472
hsa-miR-675-5p	0.734835	2.81145	0.434495	1	16	19	44	43	3	16	1.56621	2.02284	3.95523	4.19681	0.318057	1.83389
hsa-miR-33a-3p	0.779606	0.963913	0.438562	1	7	6	3	3	6	2	0.685216	0.63879	0.269675	0.292801	0.636114	0.229236
hsa-miR-99b-5p	-0.450094	9.99809	0.438929	1	4061	5538	9158	2621	758	2485	397.523	589.603	823.227	255.81	80.3624	284.826
hsa-miR-10a-5p	-0.445085	12.4152	0.440766	1	53243	25040	17100	9189	8810	10385	5211.85	2665.88	1537.15	896.848	934.028	1190.31
hsa-miR-598-3p	0.702192	2.36606	0.445039	1	20	17	18	8	19	6	1.95776	1.80991	1.61805	0.780801	2.01436	0.687708
hsa-miR-125a-5p	-0.486937	9.1254	0.445097	1	1726	4006	4414	1795	258	1274	168.955	426.499	396.781	175.192	27.3529	146.023
hsa-miR-1268a	0.813851	0.942153	0.44563	1	3	2	12	8	1	4	0.293664	0.21293	1.0787	0.780801	0.106019	0.458472
hsa-miR-375-3p	-0.505101	8.58757	0.451562	1	1214	2459	3445	948	164	1071	118.836	261.798	309.677	92.525	17.3871	122.756
hsa-miR-378c	-0.397995	10.4878	0.454986	1	7571	8767	8867	4362	1304	2883	741.11	933.379	797.069	425.732	138.249	330.444
hsa-miR-10b-5p	-0.434634	12.1101	0.458716	1	43774	19651	13556	7254	7511	8130	4284.95	2092.14	1218.57	707.992	796.309	931.844
hsa-miR-1843	0.679036	4.21235	0.461792	1	24	52	153	85	25	45	2.34931	5.53618	13.7534	8.29602	2.65048	5.15781
hsa-miR-628-5p	0.820494	1.39742	0.462627	1	14	8	1	4	9	3	1.37043	0.85172	0.0898916	0.390401	0.954172	0.343854
hsa-miR-422a	-0.6317	2.50984	0.464132	1	21	39	36	18	2	9	2.05565	4.15214	3.2361	1.7568	0.212038	1.03156
hsa-miR-3158-3p	-1.12644	2.38968	0.46556	1	7	19	81	0	14	0	0.685216	2.02284	7.28122	0	1.48427	0
hsa-miR-548ar-3p	0.668248	2.64061	0.465673	1	30	17	22	11	21	9	2.93664	1.80991	1.97762	1.0736	2.2264	1.03156
hsa-miR-378a-3p	-0.368432	13.966	0.468385	1	79440	96472	103542	47875	12488	36260	7776.22	10270.9	9307.56	4672.61	1323.97	4156.05
hsa-miR-324-3p	0.704554	2.45955	0.469399	1	13	22	24	39	2	8	1.27254	2.34223	2.1574	3.80641	0.212038	0.916944
hsa-miR-29a-3p	-0.397029	9.75676	0.474098	1	7001	4093	3987	1765	1237	1727	685.313	435.761	358.398	172.264	131.146	197.945
hsa-miR-369-3p	0.94948	1.82362	0.476895	1	26	1	6	1	17	3	2.54509	0.106465	0.53935	0.0976002	1.80232	0.343854
hsa-miR-378g	-0.515795	7.30664	0.479883	1	804	1032	1031	547	119	265	78.7019	109.872	92.6782	53.3873	12.6163	30.3738
hsa-miR-299-3p	-0.743413	1.05744	0.48523	1	5	10	15	9	0	0	0.48944	1.06465	1.34837	0.878402	0	0
hsa-miR-1285-3p	0.652763	1.36653	0.491233	1	9	8	8	11	2	5	0.880991	0.85172	0.719133	1.0736	0.212038	0.57309
hsa-miR-139-5p	-0.419449	10.5276	0.491919	1	5482	7502	14050	5306	765	3097	536.622	798.701	1262.98	517.867	81.1046	354.972
hsa-miR-1255a	-0.840895	1.24916	0.492334	1	11	7	19	1	0	7	1.07677	0.745255	1.70794	0.0976002	0	0.802326
hsa-miR-548ag	0.62456	1.01901	0.49286	1	7	3	9	4	2	6	0.685216	0.319395	0.809024	0.390401	0.212038	0.687708
hsa-miR-543	-0.682161	3.37744	0.494399	1	10	36	158	27	7	18	0.978879	3.83274	14.2029	2.63521	0.742133	2.06312
hsa-miR-497-5p	-0.6035	4.43739	0.494823	1	185	101	105	66	23	27	18.1093	10.753	9.43862	6.44161	2.43844	3.09468
hsa-miR-548b-5p	-0.668677	1.58797	0.49574	1	11	14	22	6	5	1	1.07677	1.49051	1.97762	0.585601	0.530095	0.114618
hsa-miR-378d	-0.482761	7.39445	0.49857	1	877	1074	1066	572	129	296	85.8477	114.343	95.8244	55.8273	13.6765	33.9269
hsa-miR-501-3p	-0.56961	5.67967	0.498806	1	188	264	520	83	107	53	18.4029	28.1068	46.7436	8.10082	11.344	6.07475
hsa-miR-378f	-0.4985	7.22731	0.499603	1	755	950	1002	522	115	250	73.9054	101.142	90.0714	50.9473	12.1922	28.6545
hsa-miR-374a-5p	0.638319	6.52224	0.499889	1	716	211	159	149	371	94	70.0878	22.4641	14.2928	14.5424	39.3331	10.7741
hsa-miR-29c-3p	-0.372192	9.63957	0.500286	1	6330	3802	3665	1644	1158	1599	619.631	404.78	329.453	160.455	122.77	183.274
hsa-miR-214-5p	-0.4996	6.83652	0.500968	1	773	706	551	283	129	213	75.6674	75.1643	49.5303	27.6209	13.6765	24.4136
hsa-miR-143-3p	-0.350838	13.9555	0.504556	1	130373	73377	69085	31527	29892	24593	12761.9	7812.08	6210.16	3077.04	3169.12	2818.8
hsa-miR-361-3p	0.388822	9.28174	0.50489	1	1458	2118	5191	1768	1001	1782	142.721	225.493	466.627	172.557	106.125	204.249
hsa-miR-582-5p	0.718842	2.57913	0.507286	1	43	13	7	9	25	4	4.20918	1.38405	0.629241	0.878402	2.65048	0.458472
hsa-miR-379-5p	-0.454329	7.34788	0.509746	1	883	898	1150	424	198	288	86.4351	95.6056	103.375	41.3825	20.9918	33.01
hsa-miR-1268b	0.724106	0.971764	0.517686	1	3	3	12	8	1	4	0.293664	0.319395	1.0787	0.780801	0.106019	0.458472
hsa-miR-4508	0.828797	1.18577	0.518799	1	1	4	16	15	0	3	0.0978879	0.42586	1.43827	1.464	0	0.343854
hsa-miR-548e-3p	0.634286	2.6623	0.521455	1	41	16	13	7	25	7	4.01341	1.70344	1.16859	0.683201	2.65048	0.802326
hsa-miR-585-3p	-0.913511	1.17853	0.522064	1	19	6	9	0	0	7	1.85987	0.63879	0.809024	0	0	0.802326
hsa-miR-3074-5p	0.654578	1.21571	0.523666	1	3	5	15	8	4	3	0.293664	0.532325	1.34837	0.780801	0.424076	0.343854
hsa-miR-874-3p	-0.581731	4.77859	0.524296	1	109	113	302	108	11	43	10.6698	12.0305	27.1473	10.5408	1.16621	4.92857
hsa-miR-4454	-0.948938	3.76881	0.525354	1	150	58	55	0	42	0	14.6832	6.17497	4.94404	0	4.4528	0
hsa-miR-185-5p	0.427146	7.80492	0.525473	1	1186	832	923	498	635	392	116.095	88.5789	82.9699	48.6049	67.3221	44.9302
hsa-miR-150-3p	-0.877467	0.99249	0.528682	1	0	5	26	5	1	1	0	0.532325	2.33718	0.488001	0.106019	0.114618
hsa-miR-548av-5p	0.602679	1.54292	0.532871	1	11	7	12	3	8	6	1.07677	0.745255	1.0787	0.292801	0.848153	0.687708
hsa-miR-130b-5p	-0.692137	5.2587	0.532976	1	18	82	710	155	21	43	1.76198	8.73013	63.823	15.128	2.2264	4.92857
hsa-miR-548k	0.603146	1.54292	0.534433	1	11	7	12	3	8	6	1.07677	0.745255	1.0787	0.292801	0.848153	0.687708
hsa-miR-5100	-0.713278	5.4747	0.535212	1	28	152	749	221	6	45	2.74086	16.1827	67.3288	21.5696	0.636114	5.15781
hsa-miR-584-5p	0.52947	3.74738	0.537105	1	24	48	99	52	30	19	2.34931	5.11032	8.89927	5.07521	3.18057	2.17774
hsa-miR-653-5p	0.870924	0.542183	0.537233	1	8	2	0	3	2	3	0.783104	0.21293	0	0.292801	0.212038	0.343854
hsa-miR-122-5p	0.306347	17.7624	0.543196	1	1052955	923511	1114683	924016	211721	594633	103072	98321.6	100201	90184.1	22446.5	68155.6
hsa-let-7f-2-3p	0.578421	2.88607	0.546499	1	57	13	15	9	23	15	5.57961	1.38405	1.34837	0.878402	2.43844	1.71927
hsa-miR-22-5p	0.502241	5.07674	0.554715	1	79	162	189	121	82	49	7.73315	17.2473	16.9895	11.8096	8.69356	5.61628
hsa-miR-195-3p	-0.49727	7.08847	0.556525	1	400	934	1155	536	47	260	39.1552	99.4383	103.825	52.3137	4.9829	29.8007
hsa-miR-548w	-0.619587	1.06101	0.559388	1	9	8	12	4	1	3	0.880991	0.85172	1.0787	0.390401	0.106019	0.343854
hsa-miR-625-3p	0.492855	2.11204	0.575697	1	10	13	28	18	6	7	0.978879	1.38405	2.51696	1.7568	0.636114	0.802326
hsa-miR-26a-2-3p	-0.69945	1.52592	0.57967	1	30	8	5	2	6	2	2.93664	0.85172	0.449458	0.1952	0.636114	0.229236
hsa-let-7a-3p	0.508198	3.92495	0.583701	1	110	41	34	29	50	21	10.7677	4.36507	3.05631	2.83041	5.30095	2.40698
hsa-miR-548h-5p	0.696162	1.12611	0.590589	1	6	10	3	11	3	1	0.587328	1.06465	0.269675	1.0736	0.318057	0.114618
hsa-miR-155-5p	0.295146	8.48348	0.596916	1	1781	1154	2147	1275	676	654	174.338	122.861	192.997	124.44	71.6689	74.9601
hsa-miR-3133	0.465922	1.40028	0.599744	1	8	8	12	7	5	4	0.783104	0.85172	1.0787	0.683201	0.530095	0.458472
hsa-miR-548j-3p	0.646285	0.838697	0.600501	1	6	6	3	3	2	5	0.587328	0.63879	0.269675	0.292801	0.212038	0.57309
hsa-miR-383-5p	-0.508685	1.64439	0.601488	1	11	20	15	12	0	4	1.07677	2.1293	1.34837	1.1712	0	0.458472
hsa-miR-148b-5p	0.443762	4.81133	0.601592	1	176	94	88	64	67	63	17.2283	10.0077	7.91046	6.24641	7.10328	7.22093
hsa-miR-134-5p	-0.414649	5.68076	0.602795	1	260	191	484	159	59	80	25.4509	20.3348	43.5075	15.5184	6.25512	9.16944
hsa-miR-455-3p	-0.368084	8.34218	0.605985	1	810	1649	3450	1287	142	666	79.2892	175.561	310.126	125.611	15.0547	76.3356
hsa-miR-378a-5p	-0.469562	5.32826	0.606165	1	146	260	313	122	12	103	14.2916	27.6809	28.1361	11.9072	1.27223	11.8057
hsa-miR-22-3p	0.251495	10.8163	0.613155	1	6334	7956	11663	6123	2530	4473	620.022	847.036	1048.41	597.606	268.228	512.686
hsa-miR-382-3p	0.427325	2.52677	0.614053	1	25	12	35	11	12	14	2.4472	1.27758	3.14621	1.0736	1.27223	1.60465
hsa-miR-5690	0.577289	0.936514	0.617051	1	1	2	16	4	2	5	0.0978879	0.21293	1.43827	0.390401	0.212038	0.57309
hsa-miR-132-5p	0.471519	4.03569	0.620115	1	26	48	146	30	19	67	2.54509	5.11032	13.1242	2.92801	2.01436	7.6794
hsa-miR-3065-5p	0.542971	2.06462	0.621331	1	35	5	6	5	13	7	3.42608	0.532325	0.53935	0.488001	1.37825	0.802326
hsa-miR-411-5p	-0.382271	5.86041	0.622802	1	363	307	337	118	99	95	35.5333	32.6848	30.2935	11.5168	10.4959	10.8887
hsa-miR-296-3p	-0.65402	0.825707	0.624361	1	2	6	16	2	1	3	0.195776	0.63879	1.43827	0.1952	0.106019	0.343854
hsa-miR-185-3p	0.471943	4.13849	0.625051	1	17	60	159	78	16	47	1.66409	6.3879	14.2928	7.61281	1.69631	5.38704
hsa-miR-619-5p	0.428132	2.90117	0.625558	1	30	23	41	41	8	10	2.93664	2.4487	3.68556	4.00161	0.848153	1.14618
hsa-miR-140-3p	-0.244813	10.9262	0.626863	1	14615	7838	10310	4989	2943	3616	1430.63	834.473	926.782	486.927	312.014	414.459
hsa-miR-140-5p	0.41292	5.99471	0.627295	1	451	184	199	115	195	108	44.1475	19.5896	17.8884	11.224	20.6737	12.3787
hsa-miR-200b-3p	-0.301577	10.5063	0.631068	1	11427	8556	4056	1820	2310	3653	1118.57	910.915	364.6	177.632	244.904	418.699
hsa-miR-576-5p	0.388139	3.72399	0.635677	1	75	48	46	52	25	20	7.3416	5.11032	4.13501	5.07521	2.65048	2.29236
hsa-miR-374a-3p	0.51226	5.68251	0.637719	1	485	91	59	44	228	38	47.4757	9.68832	5.3036	4.29441	24.1723	4.35548
hsa-miR-92a-1-5p	0.544266	1.53453	0.638694	1	10	10	10	18	1	3	0.978879	1.06465	0.898916	1.7568	0.106019	0.343854
hsa-miR-27b-5p	0.404965	5.13062	0.639037	1	137	147	179	135	24	116	13.4106	15.6504	16.0906	13.176	2.54446	13.2957
hsa-miR-29b-3p	-0.461773	5.38199	0.639179	1	506	136	77	45	93	59	49.5313	14.4792	6.92165	4.39201	9.85977	6.76246
hsa-miR-99a-5p	-0.233333	15.0165	0.640525	1	180244	201293	166046	100442	30031	78121	17643.7	21430.7	14926.1	9803.16	3183.86	8954.07
hsa-miR-1301-3p	0.465831	4.17816	0.641037	1	15	39	197	87	24	34	1.46832	4.15214	17.7086	8.49122	2.54446	3.89701
hsa-miR-574-3p	-0.31672	8.33568	0.641616	1	1160	1544	3039	1388	161	601	113.55	164.382	273.181	135.469	17.0691	68.8854
hsa-miR-128-3p	0.342482	9.0467	0.642839	1	369	2672	4448	1994	446	1659	36.1207	284.475	399.838	194.615	47.2845	190.151
hsa-miR-10399-5p	0.64197	1.5695	0.643053	1	17	4	10	0	15	0	1.66409	0.42586	0.898916	0	1.59029	0
hsa-miR-758-3p	-0.397842	3.86759	0.644396	1	52	68	136	43	14	26	5.09017	7.23962	12.2253	4.19681	1.48427	2.98007
hsa-miR-378e	-0.397963	4.90677	0.646821	1	140	163	222	139	17	38	13.7043	17.3538	19.9559	13.5664	1.80232	4.35548
hsa-miR-23b-5p	0.402113	3.35726	0.647672	1	33	41	58	58	9	16	3.2303	4.36507	5.21371	5.66081	0.954172	1.83389
hsa-miR-30a-3p	-0.253222	9.60805	0.648423	1	4136	4635	4262	2213	694	1921	404.865	493.465	383.118	215.989	73.5772	220.181
hsa-miR-548u	0.412038	3.03534	0.64894	1	60	18	24	16	28	7	5.87328	1.91637	2.1574	1.5616	2.96853	0.802326
hsa-miR-186-5p	0.255828	8.65822	0.649604	1	2325	1520	1860	1099	899	756	227.589	161.827	167.198	107.263	95.3111	86.6512
hsa-miR-320a-3p	-0.275827	9.3926	0.651161	1	2924	3122	5674	2784	359	1349	286.224	332.384	510.045	271.719	38.0608	154.62
hsa-miR-877-5p	0.466261	1.42274	0.655218	1	5	5	20	12	3	3	0.48944	0.532325	1.79783	1.1712	0.318057	0.343854
hsa-miR-10a-3p	-0.379722	4.46599	0.660914	1	162	101	113	60	23	43	15.8578	10.753	10.1577	5.85601	2.43844	4.92857
hsa-miR-4664-3p	0.432278	2.02835	0.662776	1	6	7	38	16	7	5	0.587328	0.745255	3.41588	1.5616	0.742133	0.57309
hsa-miR-99a-3p	-0.382523	3.82858	0.663165	1	112	66	58	34	16	28	10.9634	7.02669	5.21371	3.31841	1.69631	3.2093
hsa-miR-330-5p	0.406772	2.60955	0.664648	1	10	24	43	34	4	10	0.978879	2.55516	3.86534	3.31841	0.424076	1.14618
hsa-miR-628-3p	-0.425407	1.36783	0.669134	1	12	8	17	7	1	4	1.17466	0.85172	1.52816	0.683201	0.106019	0.458472
hsa-miR-320b	-0.256774	8.66936	0.67171	1	1812	1920	3298	1732	227	789	177.373	204.413	296.462	169.044	24.0663	90.4336
hsa-miR-218-5p	0.385576	7.47637	0.671872	1	1511	520	291	166	672	235	147.909	55.3618	26.1585	16.2016	71.2448	26.9352
hsa-miR-378b	-0.35473	5.24696	0.672375	1	181	210	265	155	25	62	17.7177	22.3577	23.8213	15.128	2.65048	7.10631
hsa-miR-299-5p	-0.4513	1.35467	0.672786	1	8	10	19	8	1	3	0.783104	1.06465	1.70794	0.780801	0.106019	0.343854
hsa-miR-1307-3p	0.348675	8.65393	0.673403	1	306	1148	4511	1868	178	1245	29.9537	122.222	405.501	182.317	18.8714	142.699
hsa-miR-6774-3p	0.613934	0.300587	0.677964	1	2	2	5	3	0	3	0.195776	0.21293	0.449458	0.292801	0	0.343854
hsa-miR-450b-5p	0.453053	5.35824	0.680674	1	390	88	37	37	171	38	38.1763	9.36892	3.32599	3.61121	18.1293	4.35548
hsa-miR-24-2-5p	0.345687	4.34694	0.681354	1	81	97	91	52	47	39	7.92892	10.3271	8.18013	5.07521	4.9829	4.4701
hsa-miR-431-5p	-0.594539	0.916135	0.68303	1	3	2	22	4	2	1	0.293664	0.21293	1.97762	0.390401	0.212038	0.114618
hsa-miR-191-5p	0.215219	10.5304	0.685412	1	5936	6966	8434	5501	1732	3683	581.063	741.635	758.146	536.899	183.625	422.138
hsa-miR-215-5p	0.225352	10.3654	0.689937	1	8055	6129	4252	3227	3107	2410	788.487	652.524	382.219	314.956	329.401	276.229
hsa-miR-326	-0.37438	3.521	0.691181	1	14	48	142	42	10	16	1.37043	5.11032	12.7646	4.09921	1.06019	1.83389
hsa-miR-210-5p	-0.430849	2.00165	0.691824	1	8	10	48	15	0	7	0.783104	1.06465	4.3148	1.464	0	0.802326
hsa-miR-485-3p	-0.46364	2.06733	0.693777	1	2	19	48	6	5	8	0.195776	2.02284	4.3148	0.585601	0.530095	0.916944
hsa-miR-18a-5p	-0.62918	1.65301	0.699272	1	27	11	10	0	10	0	2.64297	1.17112	0.898916	0	1.06019	0
hsa-miR-504-5p	-0.342777	5.25987	0.702202	1	103	150	441	154	23	68	10.0825	15.9698	39.6422	15.0304	2.43844	7.79402
hsa-miR-424-3p	-0.345979	5.62785	0.707423	1	93	243	556	198	18	104	9.10358	25.871	49.9797	19.3248	1.90834	11.9203
hsa-miR-766-3p	0.366204	2.34156	0.710411	1	10	18	36	23	4	10	0.978879	1.91637	3.2361	2.2448	0.424076	1.14618
hsa-miR-370-3p	-0.341023	7.23082	0.711044	1	231	466	2129	688	56	266	22.6121	49.6127	191.379	67.1489	5.93707	30.4884
hsa-miR-154-5p	0.311881	2.55398	0.71452	1	27	22	25	12	15	9	2.64297	2.34223	2.24729	1.1712	1.59029	1.03156
hsa-miR-885-5p	0.315593	7.19023	0.716442	1	245	648	1194	649	58	466	23.9825	68.9893	107.331	63.3425	6.14911	53.412
hsa-miR-365b-5p	-0.390514	1.8919	0.716476	1	9	14	35	16	0	5	0.880991	1.49051	3.14621	1.5616	0	0.57309
hsa-let-7a-5p	-0.179931	14.258	0.720303	1	153329	90768	72979	52196	29660	37734	15009.1	9663.62	6560.2	5094.34	3144.53	4324.99
hsa-miR-590-3p	0.503786	1.97751	0.721702	1	38	2	4	1	16	4	3.71974	0.21293	0.359566	0.0976002	1.69631	0.458472
hsa-miR-12135	-0.355046	0.816918	0.722489	1	10	6	5	7	0	1	0.978879	0.63879	0.449458	0.683201	0	0.114618
hsa-miR-589-5p	0.325686	4.9526	0.723949	1	67	96	281	165	24	63	6.55849	10.2206	25.2595	16.104	2.54446	7.22093
hsa-miR-1273h-3p	-0.485711	1.18955	0.728504	1	1	1	33	6	1	3	0.0978879	0.106465	2.96642	0.585601	0.106019	0.343854
hsa-miR-6511a-3p	0.454079	1.41613	0.736117	1	7	7	15	14	0	5	0.685216	0.745255	1.34837	1.3664	0	0.57309
hsa-miR-376a-3p	-0.607642	0.818778	0.737011	1	15	4	3	3	3	0	1.46832	0.42586	0.269675	0.292801	0.318057	0
hsa-miR-3163	0.566429	0.561216	0.742213	1	1	6	5	5	1	2	0.0978879	0.63879	0.449458	0.488001	0.106019	0.229236
hsa-let-7e-5p	-0.16664	12.3797	0.744757	1	31978	29452	24735	17399	5490	11614	3130.26	3135.61	2223.47	1698.15	582.045	1331.17
hsa-miR-340-3p	0.266114	5.02351	0.745121	1	122	186	134	93	62	69	11.9423	19.8025	12.0455	9.07682	6.57318	7.90864
hsa-miR-222-3p	0.257044	6.43	0.746016	1	275	287	703	368	88	204	26.9192	30.5555	63.1938	35.9169	9.32968	23.3821
hsa-miR-548ah-5p	0.379073	1.56678	0.7463	1	13	9	11	5	1	12	1.27254	0.958185	0.988808	0.488001	0.106019	1.37542
hsa-miR-499a-5p	-0.277816	3.06125	0.747261	1	52	48	29	30	11	8	5.09017	5.11032	2.60686	2.92801	1.16621	0.916944
hsa-let-7f-5p	-0.16644	14.1151	0.748538	1	143592	80067	61806	43342	29464	33925	14055.9	8524.34	5555.84	4230.19	3123.75	3888.41
hsa-miR-365b-3p	0.243497	7.21765	0.749178	1	473	561	1148	504	130	466	46.301	59.7269	103.196	49.1905	13.7825	53.412
hsa-miR-365a-3p	0.243496	7.21765	0.749495	1	473	561	1148	504	130	466	46.301	59.7269	103.196	49.1905	13.7825	53.412
hsa-let-7e-3p	0.309276	2.23816	0.74973	1	21	18	19	18	2	13	2.05565	1.91637	1.70794	1.7568	0.212038	1.49003
hsa-miR-146a-5p	0.182616	10.442	0.749736	1	8189	4400	7941	3508	3675	1835	801.604	468.446	713.829	342.381	389.62	210.324
hsa-let-7i-5p	0.154437	13.7334	0.753043	1	68932	46960	88522	38086	26251	27258	6747.61	4999.6	7957.38	3717.2	2783.11	3124.26
hsa-miR-212-5p	0.353473	1.80804	0.755205	1	5	6	33	6	5	10	0.48944	0.63879	2.96642	0.585601	0.530095	1.14618
hsa-miR-18b-5p	-0.529642	1.59964	0.755972	1	26	9	10	0	10	0	2.54509	0.958185	0.898916	0	1.06019	0
hsa-miR-6511b-3p	0.38188	2.03068	0.756215	1	7	13	30	22	0	9	0.685216	1.38405	2.69675	2.1472	0	1.03156
hsa-miR-30e-3p	-0.167331	9.82683	0.756571	1	4943	5148	4646	2710	989	2075	483.86	548.082	417.636	264.497	104.853	237.832
hsa-miR-23c	-0.18665	9.98696	0.758276	1	2487	6729	7652	3873	867	2026	243.447	716.403	687.85	378.006	91.9185	232.216
hsa-miR-27b-3p	-0.154061	13.9618	0.758481	1	68083	93363	99025	61494	17750	27287	6664.5	9939.9	8901.51	6001.83	1881.84	3127.58
hsa-miR-548s	0.235395	5.9985	0.760537	1	262	260	396	169	135	127	25.6466	27.6809	35.5971	16.4944	14.3126	14.5565
hsa-miR-107	0.153723	11.5366	0.760962	1	18615	12000	12723	9844	5098	5732	1822.18	1277.58	1143.69	960.776	540.485	656.99
hsa-miR-138-5p	0.349646	1.01039	0.76098	1	9	6	5	1	3	6	0.880991	0.63879	0.449458	0.0976002	0.318057	0.687708
hsa-let-7c-5p	-0.155172	13.303	0.765772	1	61741	53669	47776	36356	9394	21361	6043.7	5713.87	4294.66	3548.35	995.943	2448.35
hsa-let-7b-5p	-0.156787	12.2947	0.767078	1	30561	25622	25353	19627	4055	10366	2991.55	2727.85	2279.02	1915.6	429.907	1188.13
hsa-miR-126-5p	-0.247716	6.45993	0.769308	1	873	305	270	151	189	138	85.4562	32.4718	24.2707	14.7376	20.0376	15.8173
hsa-miR-27a-3p	-0.150293	13.5581	0.769329	1	48889	71436	76503	46702	13615	20320	4785.64	7605.44	6876.98	4558.12	1443.45	2329.04
hsa-miR-125b-1-3p	0.269598	5.03275	0.770973	1	94	135	237	130	15	106	9.20147	14.3728	21.3043	12.688	1.59029	12.1495
hsa-miR-548az-3p	0.31703	2.76863	0.771794	1	53	14	20	8	27	3	5.18806	1.49051	1.79783	0.780801	2.86251	0.343854
hsa-miR-320d	-0.276659	2.43533	0.773481	1	23	20	42	26	1	7	2.25142	2.1293	3.77545	2.5376	0.106019	0.802326
hsa-miR-103a-3p	0.143281	11.7016	0.773503	1	20784	13474	14561	10948	5728	6398	2034.5	1434.51	1308.91	1068.53	607.277	733.326
hsa-miR-361-5p	-0.210988	6.97623	0.775534	1	637	784	634	327	168	266	62.3546	83.4686	56.9913	31.9153	17.8112	30.4884
hsa-miR-1278	-0.508014	1.58521	0.776768	1	17	11	17	0	10	0	1.66409	1.17112	1.52816	0	1.06019	0
hsa-miR-28-5p	0.214441	6.66845	0.777246	1	433	520	489	373	131	238	42.3855	55.3618	43.957	36.4049	13.8885	27.2791
hsa-miR-340-5p	-0.226345	8.14203	0.777869	1	3104	1056	390	507	713	309	303.844	112.427	35.0577	49.4833	75.5916	35.417
hsa-miR-652-3p	0.210379	5.74041	0.783217	1	251	212	307	184	93	100	24.5699	22.5706	27.5967	17.9584	9.85977	11.4618
hsa-miR-548au-5p	-0.2568	1.25355	0.785587	1	11	10	10	9	2	1	1.07677	1.06465	0.898916	0.878402	0.212038	0.114618
hsa-miR-548am-5p	-0.256974	1.25355	0.78586	1	11	10	10	9	2	1	1.07677	1.06465	0.898916	0.878402	0.212038	0.114618
hsa-miR-548c-5p	-0.257107	1.25355	0.786068	1	11	10	10	9	2	1	1.07677	1.06465	0.898916	0.878402	0.212038	0.114618
hsa-miR-548o-5p	-0.25735	1.25355	0.78645	1	11	10	10	9	2	1	1.07677	1.06465	0.898916	0.878402	0.212038	0.114618
hsa-miR-92b-3p	-0.254873	4.57269	0.787281	1	48	87	284	98	21	35	4.69862	9.26246	25.5292	9.56482	2.2264	4.01163
hsa-miR-671-3p	-0.295164	4.02087	0.792068	1	14	41	240	77	3	29	1.37043	4.36507	21.574	7.51521	0.318057	3.32392
hsa-miR-323a-3p	-0.250713	2.75435	0.793982	1	15	26	69	25	3	13	1.46832	2.76809	6.20252	2.44	0.318057	1.49003
hsa-miR-503-5p	-0.239018	4.42131	0.794174	1	51	106	207	77	20	38	4.99228	11.2853	18.6076	7.51521	2.12038	4.35548
hsa-miR-98-3p	0.421838	0.992354	0.798124	1	15	3	1	3	6	1	1.46832	0.319395	0.0898916	0.292801	0.636114	0.114618
hsa-miR-217-5p	-0.283155	3.17066	0.800474	1	95	29	16	15	26	3	9.29935	3.08749	1.43827	1.464	2.7565	0.343854
hsa-miR-100-5p	-0.124501	14.6313	0.803125	1	119323	153561	132971	78819	23050	64211	11680.3	16348.9	11953	7692.75	2443.74	7359.73
hsa-miR-548ah-3p	0.155729	7.81601	0.803421	1	964	936	1455	682	353	519	94.364	99.6513	130.792	66.5633	37.4247	59.4867
hsa-miR-885-3p	-0.246287	3.8913	0.803797	1	29	52	176	63	4	31	2.83875	5.53618	15.8209	6.14881	0.424076	3.55316
hsa-miR-548p	0.15693	7.81544	0.804046	1	963	936	1453	682	353	519	94.2661	99.6513	130.612	66.5633	37.4247	59.4867
hsa-miR-362-5p	-0.20825	3.80467	0.8097	1	95	54	75	28	19	32	9.29935	5.74911	6.74187	2.73281	2.01436	3.66777
hsa-miR-29a-5p	-0.411415	0.866927	0.810095	1	15	4	3	3	2	2	1.46832	0.42586	0.269675	0.292801	0.212038	0.229236
hsa-miR-20a-5p	-0.171446	8.71802	0.810687	1	4321	1679	670	717	1033	574	422.974	178.755	60.2274	69.9793	109.518	65.7907
hsa-miR-548av-3p	0.150155	7.80608	0.812167	1	962	929	1448	681	347	515	94.1682	98.906	130.163	66.4657	36.7886	59.0283
hsa-miR-200a-5p	0.189886	6.67363	0.813827	1	495	528	426	120	212	299	48.4545	56.2135	38.2938	11.712	22.476	34.2708
hsa-miR-423-5p	-0.174329	7.95905	0.818507	1	474	943	2944	1020	155	528	46.3989	100.397	264.641	99.5522	16.433	60.5183
hsa-miR-548o-3p	0.147516	7.73364	0.821518	1	892	896	1391	660	317	497	87.316	95.3927	125.039	64.4161	33.608	56.9651
hsa-miR-29c-5p	-0.169656	6.52558	0.823185	1	519	382	627	218	115	226	50.8038	40.6696	56.362	21.2768	12.1922	25.9037
hsa-miR-142-5p	0.342269	6.21899	0.824129	1	441	240	337	2	386	0	43.1686	25.5516	30.2935	0.1952	40.9234	0
hsa-miR-491-5p	-0.212705	1.45856	0.824414	1	17	8	12	11	1	3	1.66409	0.85172	1.0787	1.0736	0.106019	0.343854
hsa-miR-548am-3p	0.154857	7.33091	0.825583	1	683	667	1047	520	214	397	66.8575	71.0122	94.1165	50.7521	22.6881	45.5033
hsa-miR-335-5p	0.245174	4.58803	0.826893	1	229	61	36	14	95	23	22.4163	6.49437	3.2361	1.3664	10.0718	2.63621
hsa-miR-532-5p	0.114937	9.2141	0.82796	1	2433	2513	4068	1634	1008	1331	238.161	267.547	365.679	159.479	106.867	152.557
hsa-miR-192-5p	-0.107572	16.007	0.828329	1	449356	328299	263840	157284	96404	153020	43986.5	34952.4	23717	15350.9	10220.7	17538.8
hsa-miR-130a-3p	0.171601	6.26128	0.832801	1	512	325	254	130	159	195	50.1186	34.6011	22.8325	12.688	16.857	22.3505
hsa-miR-328-3p	0.19043	7.25242	0.833155	1	321	656	1314	850	38	362	31.422	69.8411	118.118	82.9602	4.02872	41.4917
hsa-miR-181a-5p	0.117539	10.2869	0.835097	1	4173	5882	8891	5177	1141	2921	408.486	626.227	799.226	505.276	120.968	334.799
hsa-miR-130b-3p	0.210945	3.85017	0.836278	1	30	27	161	32	42	15	2.93664	2.87456	14.4725	3.12321	4.4528	1.71927
hsa-miR-99b-3p	-0.167312	6.1813	0.836326	1	217	318	697	243	62	167	21.2417	33.8559	62.6544	23.7168	6.57318	19.1412
hsa-miR-379-3p	-0.175366	2.91666	0.839576	1	19	32	69	27	8	11	1.85987	3.40688	6.20252	2.63521	0.848153	1.2608
hsa-let-7b-3p	0.192847	5.30813	0.839668	1	46	171	378	165	32	100	4.50285	18.2055	33.979	16.104	3.39261	11.4618
hsa-miR-101-3p	-0.126421	11.7661	0.839903	1	33122	12950	9003	6593	8470	4748	3242.24	1378.72	809.294	643.478	897.981	544.206
hsa-miR-25-5p	0.38061	0.91013	0.841463	1	1	2	17	7	1	3	0.0978879	0.21293	1.52816	0.683201	0.106019	0.343854
hsa-miR-769-5p	-0.169193	5.22171	0.842161	1	265	145	195	107	53	69	25.9403	15.4374	17.5289	10.4432	5.61901	7.90864
hsa-miR-376c-3p	-0.379673	1.46934	0.84264	1	29	6	3	1	9	0	2.83875	0.63879	0.269675	0.0976002	0.954172	0
hsa-miR-148a-3p	0.0968258	17.9347	0.842716	1	1384395	1178917	1164191	536433	458673	611354	135516	125513	104651	52356	48628.1	70072.1
hsa-miR-19a-3p	0.200098	5.89394	0.845842	1	625	135	67	75	209	61	61.18	14.3728	6.02274	7.32001	22.158	6.9917
hsa-miR-331-5p	0.175317	4.01088	0.846276	1	37	63	137	61	13	42	3.62185	6.7073	12.3151	5.95361	1.37825	4.81395
hsa-miR-548aq-3p	0.133684	7.33756	0.848164	1	729	664	1030	503	231	384	71.3603	70.6928	92.5883	49.0929	24.4904	44.0133
hsa-miR-331-3p	-0.181149	5.57558	0.849775	1	111	123	609	225	14	98	10.8656	13.0952	54.744	21.96	1.48427	11.2326
hsa-miR-365a-5p	-0.172198	4.68024	0.852185	1	150	99	170	131	8	44	14.6832	10.54	15.2816	12.7856	0.848153	5.04319
hsa-miR-23b-3p	-0.0980532	12.511	0.852697	1	17215	35018	42223	19804	6091	12960	1685.14	3728.19	3795.49	1932.87	645.762	1485.45
hsa-miR-378h	-0.161294	3.95529	0.855244	1	66	83	97	73	10	23	6.4606	8.8366	8.71948	7.12481	1.06019	2.63621
hsa-miR-3909	0.192708	3.52114	0.856601	1	19	39	110	54	3	30	1.85987	4.15214	9.88808	5.27041	0.318057	3.43854
hsa-miR-136-3p	-0.180572	3.9297	0.858956	1	158	48	30	23	35	23	15.4663	5.11032	2.69675	2.2448	3.71067	2.63621
hsa-miR-374b-5p	0.0993561	8.56142	0.860783	1	2094	1915	1551	1028	766	680	204.977	203.881	139.422	100.333	81.2106	77.9402
hsa-miR-139-3p	-0.174016	3.90405	0.861141	1	58	45	147	61	5	34	5.6775	4.79093	13.2141	5.95361	0.530095	3.89701
hsa-miR-30e-5p	-0.101975	13.3322	0.863659	1	90907	41789	29119	17532	19426	23195	8898.7	4449.07	2617.55	1711.13	2059.53	2658.56
hsa-miR-106b-5p	0.161276	5.32918	0.86767	1	393	80	102	76	119	49	38.47	8.5172	9.16894	7.41761	12.6163	5.61628
hsa-miR-181c-3p	0.201664	0.624165	0.87087	1	5	7	2	3	2	2	0.48944	0.745255	0.179783	0.292801	0.212038	0.229236
hsa-miR-199b-5p	0.146708	7.11265	0.871423	1	1381	249	386	172	441	190	135.183	26.5098	34.6982	16.7872	46.7544	21.7774
hsa-miR-411-3p	-0.153402	2.81466	0.872449	1	17	31	62	25	7	11	1.66409	3.30042	5.57328	2.44	0.742133	1.2608
hsa-miR-574-5p	0.126847	6.8877	0.873552	1	359	418	1055	491	93	295	35.1418	44.5024	94.8356	47.9217	9.85977	33.8123
hsa-miR-12136	-0.202937	2.89684	0.874844	1	57	40	13	6	26	2	5.57961	4.2586	1.16859	0.585601	2.7565	0.229236
hsa-miR-26a-5p	0.0770838	14.7576	0.87575	1	170844	140119	97996	75622	48198	58902	16723.6	14917.8	8809.02	7380.72	5109.91	6751.23
hsa-miR-151b	0.125065	5.16803	0.877218	1	158	164	207	132	44	78	15.4663	17.4603	18.6076	12.8832	4.66484	8.9402
hsa-miR-122b-5p	0.170152	2.26576	0.878961	1	27	21	13	11	3	16	2.64297	2.23577	1.16859	1.0736	0.318057	1.83389
hsa-miR-505-3p	-0.12043	7.33836	0.879488	1	384	1023	1226	768	89	306	37.589	108.914	110.207	74.9569	9.4357	35.0731
hsa-miR-450a-2-3p	0.221387	1.31319	0.883805	1	6	11	11	11	4	0	0.587328	1.17112	0.988808	1.0736	0.424076	0
hsa-miR-206	-0.202311	1.59844	0.886265	1	19	10	12	6	3	6	1.85987	1.06465	1.0787	0.585601	0.318057	0.687708
hsa-miR-5010-3p	0.127816	2.98908	0.888376	1	23	19	75	33	12	9	2.25142	2.02284	6.74187	3.22081	1.27223	1.03156
hsa-miR-6503-3p	0.217622	1.37184	0.888445	1	2	5	25	4	3	7	0.195776	0.532325	2.24729	0.390401	0.318057	0.802326
hsa-miR-542-3p	0.142487	5.28113	0.888719	1	379	102	72	51	136	34	37.0995	10.8594	6.47219	4.97761	14.4186	3.89701
hsa-miR-3613-3p	0.30452	0.654224	0.888872	1	5	7	2	4	0	4	0.48944	0.745255	0.179783	0.390401	0	0.458472
hsa-miR-423-3p	0.0980372	9.59618	0.88941	1	1490	3127	7589	3880	352	1789	145.853	332.916	682.187	378.689	37.3187	205.052
hsa-miR-1468-5p	-0.139401	3.38632	0.889517	1	17	79	63	47	3	21	1.66409	8.41074	5.66317	4.58721	0.318057	2.40698
hsa-miR-151a-5p	0.114763	5.17294	0.889818	1	160	164	209	132	44	78	15.6621	17.4603	18.7873	12.8832	4.66484	8.9402
hsa-miR-30c-2-3p	-0.105006	6.7119	0.892427	1	516	528	639	298	83	300	50.5102	56.2135	57.4407	29.0849	8.79958	34.3854
hsa-miR-3064-5p	-0.245197	0.72067	0.893149	1	2	7	10	4	0	3	0.195776	0.745255	0.898916	0.390401	0	0.343854
hsa-miR-454-3p	0.12363	4.67908	0.893347	1	222	65	83	55	64	39	21.7311	6.92023	7.461	5.36801	6.78522	4.4701
hsa-miR-181a-3p	0.119126	4.32158	0.894238	1	72	78	148	48	36	44	7.04793	8.30427	13.304	4.68481	3.81669	5.04319
hsa-miR-425-3p	0.115194	4.44612	0.896212	1	100	95	124	74	31	44	9.78879	10.1142	11.1466	7.22241	3.28659	5.04319
hsa-miR-651-5p	-0.156696	3.8193	0.897253	1	155	43	17	21	45	6	15.1726	4.578	1.52816	2.0496	4.77086	0.687708
hsa-miR-548h-3p	0.140576	2.8795	0.897876	1	55	22	23	8	27	4	5.38384	2.34223	2.06751	0.780801	2.86251	0.458472
hsa-miR-548z	0.140583	2.8795	0.897888	1	55	22	23	8	27	4	5.38384	2.34223	2.06751	0.780801	2.86251	0.458472
hsa-miR-335-3p	0.0976129	6.68078	0.898055	1	554	546	399	241	178	246	54.2299	58.1299	35.8667	23.5216	18.8714	28.196
hsa-miR-342-5p	0.150686	3.17232	0.89832	1	15	31	86	44	3	20	1.46832	3.30042	7.73068	4.29441	0.318057	2.29236
hsa-miR-1306-5p	0.250197	1.37466	0.898692	1	0	5	27	10	2	4	0	0.532325	2.42707	0.976002	0.212038	0.458472
hsa-miR-219a-1-3p	0.357831	0.767458	0.899127	1	3	7	6	8	0	2	0.293664	0.745255	0.53935	0.780801	0	0.229236
hsa-miR-192-3p	-0.114724	3.5647	0.900242	1	90	36	57	52	11	16	8.80991	3.83274	5.12382	5.07521	1.16621	1.83389
hsa-miR-205-5p	0.13946	2.0844	0.904635	1	7	6	47	8	4	13	0.685216	0.63879	4.2249	0.780801	0.424076	1.49003
hsa-miR-125b-5p	-0.0776479	10.2048	0.906126	1	3259	7673	7862	5026	533	2892	319.017	816.906	706.728	490.539	56.5082	331.475
hsa-miR-149-5p	-0.117086	4.75451	0.907113	1	72	133	235	126	5	62	7.04793	14.1598	21.1245	12.2976	0.530095	7.10631
hsa-miR-381-3p	-0.062925	9.20382	0.907856	1	3437	2215	3844	1360	1166	1064	336.441	235.82	345.543	132.736	123.618	121.954
hsa-miR-429	0.103483	4.52438	0.911605	1	183	98	44	35	50	53	17.9135	10.4336	3.95523	3.41601	5.30095	6.07475
hsa-miR-424-5p	-0.119317	5.07719	0.912848	1	305	153	59	50	108	20	29.8558	16.2892	5.3036	4.88001	11.4501	2.29236
hsa-miR-135a-5p	-0.151827	2.34324	0.915058	1	43	18	11	8	10	8	4.20918	1.91637	0.988808	0.780801	1.06019	0.916944
hsa-let-7d-5p	-0.0686977	7.7688	0.916464	1	1232	1135	1054	805	233	444	120.598	120.838	94.7457	78.5682	24.7024	50.8904
hsa-miR-7704	-0.105831	3.29157	0.917034	1	11	25	126	60	3	9	1.07677	2.66163	11.3263	5.85601	0.318057	1.03156
hsa-miR-363-3p	-0.12236	6.0404	0.917962	1	241	237	629	13	275	14	23.591	25.2322	56.5418	1.2688	29.1552	1.60465
hsa-miR-1303	-0.0986222	5.61667	0.918297	1	66	253	493	259	16	89	6.4606	26.9357	44.3166	25.2784	1.69631	10.201
hsa-miR-494-3p	0.0910689	4.25702	0.918883	1	61	85	140	54	30	41	5.97116	9.04953	12.5848	5.27041	3.18057	4.69934
hsa-miR-409-3p	-0.0870491	6.12798	0.919492	1	167	232	785	249	47	179	16.3473	24.6999	70.5649	24.3024	4.9829	20.5166
hsa-miR-122-3p	0.0749791	7.14907	0.920178	1	859	716	517	501	218	260	84.0857	76.229	46.474	48.8977	23.1122	29.8007
hsa-miR-17-3p	-0.12047	1.84645	0.920298	1	24	19	4	14	3	4	2.34931	2.02284	0.359566	1.3664	0.318057	0.458472
hsa-let-7g-5p	0.049699	13.3397	0.920351	1	59605	49260	47811	31449	15162	23075	5834.61	5244.47	4297.81	3069.43	1607.46	2644.81
hsa-miR-197-3p	-0.0816806	7.72824	0.92058	1	455	692	2471	1099	101	378	44.539	73.6738	222.122	107.263	10.7079	43.3256
hsa-miR-539-5p	0.119022	1.03894	0.92099	1	9	1	14	6	1	4	0.880991	0.106465	1.25848	0.585601	0.106019	0.458472
hsa-miR-548ap-5p	0.111925	1.09126	0.922763	1	5	4	16	2	4	4	0.48944	0.42586	1.43827	0.1952	0.424076	0.458472
hsa-miR-660-5p	0.155455	4.46519	0.924195	1	204	62	45	0	107	0	19.9691	6.60083	4.04512	0	11.344	0
hsa-miR-320e	-0.104253	1.87491	0.926571	1	16	6	31	21	1	2	1.56621	0.63879	2.78664	2.0496	0.106019	0.229236
hsa-miR-148a-5p	-0.0517258	9.09011	0.928937	1	1505	3074	4156	1776	553	1328	147.321	327.274	373.589	173.338	58.6285	152.213
hsa-miR-92a-3p	0.0523494	12.2556	0.931412	1	11228	24745	40641	20826	3077	12199	1099.09	2634.48	3653.28	2032.62	326.221	1398.22
hsa-miR-181b-5p	0.0575686	7.56298	0.934556	1	857	799	1260	773	183	409	83.89	85.0656	113.263	75.4449	19.4015	46.8787
hsa-miR-24-3p	-0.042715	10.2057	0.935304	1	6030	5905	6641	3531	2006	2073	590.264	628.676	596.97	344.626	212.674	237.603
hsa-miR-576-3p	0.0718452	4.5069	0.941516	1	221	42	72	27	65	36	21.6332	4.47153	6.47219	2.63521	6.89124	4.12625
hsa-miR-106a-5p	0.0592231	7.27508	0.942752	1	1303	656	309	340	405	201	127.548	69.8411	27.7765	33.1841	42.9377	23.0382
hsa-miR-200c-3p	0.0496343	7.30745	0.947457	1	1013	806	529	363	200	468	99.1605	85.8108	47.5527	35.4289	21.2038	53.6412
hsa-miR-495-3p	-0.0632386	4.44915	0.949216	1	113	91	138	50	47	32	11.0613	9.68832	12.405	4.88001	4.9829	3.66777
hsa-miR-194-5p	-0.0327337	11.7601	0.949559	1	23562	17496	12120	9653	5843	6705	2306.44	1862.71	1089.49	942.135	619.469	768.513
hsa-miR-26b-3p	-0.0647081	2.54679	0.949855	1	9	28	50	17	6	12	0.880991	2.98102	4.49458	1.6592	0.636114	1.37542
hsa-miR-200a-3p	-0.0405487	9.07379	0.950089	1	3971	2830	1382	731	1216	1142	388.713	301.296	124.23	71.3457	128.919	130.894
hsa-miR-3613-5p	0.0791952	2.72002	0.950479	1	70	14	5	3	22	8	6.85216	1.49051	0.449458	0.292801	2.33242	0.916944
hsa-miR-487b-3p	0.101497	2.57824	0.951007	1	26	21	36	32	3	8	2.54509	2.23577	3.2361	3.12321	0.318057	0.916944
hsa-miR-409-5p	-0.0601931	3.61809	0.95169	1	36	54	102	45	10	26	3.52397	5.74911	9.16894	4.39201	1.06019	2.98007
hsa-miR-181d-5p	0.0418376	7.18648	0.955642	1	689	608	958	579	156	301	67.4448	64.7307	86.1161	56.5105	16.539	34.5
hsa-miR-203a-3p	0.0410045	6.90459	0.956807	1	696	539	581	217	244	270	68.13	57.3847	52.227	21.1792	25.8687	30.9468
hsa-miR-1185-1-3p	0.122787	1.87848	0.957224	1	7	12	30	14	4	5	0.685216	1.27758	2.69675	1.3664	0.424076	0.57309
hsa-miR-342-3p	0.0262968	8.45516	0.964604	1	1739	1074	2777	1235	518	642	170.227	114.343	249.629	120.536	54.9179	73.5847
hsa-miR-152-3p	-0.0238827	10.3085	0.965134	1	8611	6331	4445	3697	2011	2523	842.913	674.03	399.568	360.828	213.204	289.181
hsa-miR-382-5p	-0.0416227	4.12168	0.967061	1	60	66	150	48	25	36	5.87328	7.02669	13.4837	4.68481	2.65048	4.12625
hsa-miR-210-3p	0.0380462	5.00827	0.968683	1	189	123	176	81	39	89	18.5008	13.0952	15.8209	7.90562	4.13474	10.201
hsa-miR-433-3p	-0.0796185	2.07677	0.969617	1	9	16	36	15	0	11	0.880991	1.70344	3.2361	1.464	0	1.2608
hsa-miR-450a-5p	0.0321409	5.20733	0.969923	1	236	196	110	100	78	55	23.1016	20.8671	9.88808	9.76002	8.26949	6.30399
hsa-miR-28-3p	0.0178269	10.5917	0.973428	1	6025	7255	10921	4873	1399	4309	589.775	772.404	981.706	475.606	148.321	493.889
hsa-miR-30c-5p	-0.0154821	11.1322	0.976467	1	12520	12814	8885	7649	2402	5268	1225.56	1364.24	798.687	746.544	254.658	603.807
hsa-miR-26b-5p	0.0153122	12.8048	0.978499	1	58934	29744	18906	18795	13859	12964	5768.93	3166.7	1699.49	1834.4	1469.32	1485.91
hsa-miR-126-3p	-0.0121201	12.5974	0.980581	1	37551	30046	27891	15364	10463	13463	3675.79	3198.85	2507.17	1499.53	1109.28	1543.1
hsa-miR-345-5p	0.0212909	5.65924	0.982248	1	265	222	287	211	55	92	25.9403	23.6352	25.7989	20.5936	5.83105	10.5449
hsa-miR-324-5p	-0.0361191	3.19847	0.983928	1	74	30	30	17	19	16	7.24371	3.19395	2.69675	1.6592	2.01436	1.83389
hsa-miR-320c	-0.028838	4.02355	0.984254	1	53	66	136	84	4	32	5.18806	7.02669	12.2253	8.19842	0.424076	3.66777
hsa-miR-17-5p	-0.0151649	7.89701	0.984338	1	2029	1041	521	549	568	328	198.615	110.83	46.8335	53.5825	60.2188	37.5947
hsa-miR-19b-3p	0.0187757	5.91122	0.984421	1	647	160	87	67	203	56	63.3335	17.0344	7.82057	6.53921	21.5219	6.41861
hsa-miR-151a-3p	0.0100516	12.7558	0.984607	1	23809	36370	48045	23715	7010	17019	2330.61	3872.13	4318.84	2314.59	743.194	1950.68
hsa-miR-24-1-5p	-0.035321	3.47287	0.985965	1	39	58	70	33	13	24	3.81763	6.17497	6.29241	3.22081	1.37825	2.75083
hsa-miR-330-3p	0.0386818	3.42158	0.986086	1	31	38	94	43	11	19	3.03453	4.04567	8.44981	4.19681	1.16621	2.17774
hsa-miR-30d-3p	-0.0191244	4.48781	0.987696	1	99	109	136	73	18	59	9.69091	11.6047	12.2253	7.12481	1.90834	6.76246
hsa-miR-125b-2-3p	-0.010284	7.7987	0.988759	1	732	1139	1649	1034	112	502	71.654	121.264	148.231	100.919	11.8741	57.5382
hsa-miR-141-3p	-0.00953518	8.52851	0.989081	1	2438	2023	1100	506	811	831	238.651	215.379	98.8808	49.3857	85.9815	95.2475
hsa-miR-30a-5p	-0.00635819	14.5191	0.989298	1	141157	104160	118951	62601	31348	59087	13817.6	11089.4	10692.7	6109.87	3323.49	6772.43
hsa-miR-193a-5p	-0.0111469	6.07782	0.990694	1	113	311	669	353	21	140	11.0613	33.1106	60.1375	34.4529	2.2264	16.0465
hsa-miR-744-5p	0.0126799	6.69224	0.991069	1	148	452	1076	546	36	213	14.4874	48.1222	96.7234	53.2897	3.81669	24.4136
hsa-miR-484	-0.00710775	6.3346	0.99506	1	114	284	940	325	64	183	11.1592	30.2361	84.4981	31.7201	6.78522	20.9751
hsa-miR-30d-5p	0.0023342	14.5163	0.996093	1	132143	105783	125484	65694	29037	60175	12935.2	11262.2	11280	6411.75	3078.48	6897.14
hsa-miR-181a-2-3p	0.00629952	6.11894	0.997866	1	218	336	539	288	61	146	21.3396	35.7723	48.4516	28.1089	6.46716	16.7342
hsa-miR-194-3p	-0.0027221	6.56491	0.99797	1	303	450	746	458	55	191	29.66	47.9093	67.0591	44.7009	5.83105	21.892
hsa-miR-23a-3p	-0.000631085	11.4231	0.999115	1	8262	17075	17195	8559	4123	5532	808.75	1817.89	1545.69	835.36	437.117	634.067
hsa-miR-676-3p	-0.0131896	0.676499	1	1	4	4	9	3	1	3	0.391552	0.42586	0.809024	0.292801	0.106019	0.343854
hsa-miR-339-3p	-0.00868153	3.60491	1	1	40	59	85	44	15	21	3.91552	6.28144	7.64079	4.29441	1.59029	2.40698
hsa-miR-2355-3p	-0.122022	0.83846	1	1	4	9	7	4	1	3	0.391552	0.958185	0.629241	0.390401	0.106019	0.343854
hsa-let-7i-3p	-0.105554	1.0168	1	1	7	8	9	7	2	1	0.685216	0.85172	0.809024	0.683201	0.212038	0.114618
hsa-miR-431-3p	0.0630983	1.50953	1	1	0	4	35	9	4	3	0	0.42586	3.14621	0.878402	0.424076	0.343854
hsa-miR-548j-5p	0.0467723	1.11803	1	1	5	5	16	2	4	4	0.48944	0.532325	1.43827	0.1952	0.424076	0.458472
hsa-miR-6733-5p	0.0838195	0.461269	1	1	6	2	5	4	1	1	0.587328	0.21293	0.449458	0.390401	0.106019	0.114618
hsa-miR-548ay-5p	-0.015776	3.30395	1	1	44	40	64	20	17	21	4.30707	4.2586	5.75306	1.952	1.80232	2.40698
hsa-miR-127-5p	0.000154727	3.37285	1	1	91	24	37	14	22	22	8.9078	2.55516	3.32599	1.3664	2.33242	2.5216
hsa-miR-374b-3p	0.0428626	2.34832	1	1	30	30	6	12	11	6	2.93664	3.19395	0.53935	1.1712	1.16621	0.687708
hsa-miR-103a-2-5p	-0.192138	0.820935	1	1	12	3	5	2	3	2	1.17466	0.319395	0.449458	0.1952	0.318057	0.229236
hsa-miR-7-1-3p	-0.0205864	1.99024	1	1	28	9	17	3	7	10	2.74086	0.958185	1.52816	0.292801	0.742133	1.14618
hsa-miR-10399-3p	0.017521	3.65271	1	1	20	53	122	39	21	20	1.95776	5.64265	10.9668	3.80641	2.2264	2.29236
hsa-miR-548ad-5p	-0.015667	3.30395	1	1	44	40	64	20	17	21	4.30707	4.2586	5.75306	1.952	1.80232	2.40698
hsa-miR-1185-2-3p	-0.0348957	1.79135	1	1	7	12	29	12	4	4	0.685216	1.27758	2.60686	1.1712	0.424076	0.458472
hsa-miR-548ae-5p	-0.0157223	3.30395	1	1	44	40	64	20	17	21	4.30707	4.2586	5.75306	1.952	1.80232	2.40698
hsa-miR-432-5p	-0.00177482	3.90549	1	1	62	43	130	51	13	36	6.06905	4.578	11.6859	4.97761	1.37825	4.12625
hsa-miR-296-5p	0.281278	0.404738	1	1	1	6	4	3	0	3	0.0978879	0.63879	0.359566	0.292801	0	0.343854
hsa-miR-548d-5p	-0.0156905	3.30395	1	1	44	40	64	20	17	21	4.30707	4.2586	5.75306	1.952	1.80232	2.40698
hsa-miR-135b-5p	-0.0221216	2.43362	1	1	44	19	11	8	11	10	4.30707	2.02284	0.988808	0.780801	1.16621	1.14618
hsa-miR-2277-5p	-0.00645065	1.05965	1	1	7	4	14	5	4	1	0.685216	0.42586	1.25848	0.488001	0.424076	0.114618
hsa-miR-760	0.223283	0.418109	1	1	0	4	8	3	0	3	0	0.42586	0.719133	0.292801	0	0.343854
hsa-miR-329-3p	-0.0127712	2.50966	1	1	13	28	41	18	6	11	1.27254	2.98102	3.68556	1.7568	0.636114	1.2608
hsa-miR-32-3p	-0.0616662	1.51916	1	1	24	7	5	5	6	3	2.34931	0.745255	0.449458	0.488001	0.636114	0.343854
hsa-miR-9985	-0.0581587	1.45235	1	1	11	11	13	9	2	4	1.07677	1.17112	1.16859	0.878402	0.212038	0.458472
