# Supplementary material for: Effect of miR-183-5p on Cholestatic Liver Fibrosis by Regulating Fork Head Box Protein O1 Expression
Source: Front Physiol. 2021 Nov 18;12:737313. doi: 10.3389/fphys.2021.737313 (PMC8639207; doi:10.3389/fphys.2021.737313)
Supplement: Supplementary file 1 [file Data_Sheet_1.ZIP › Figure1 original data/B fibrosis_case_vs_A normal_ctrl_18_Up.xlsx]

## Sheet: fibrosis_case_vs_normal_ctrl_18
Gene	logFC	logCPM	PValue	FDR	A1_ctrl	A2_ctrl	A3_ctrl	B1_case	B2_case	B3_case	A1_ctrl_TPM	A2_ctrl_TPM	A3_ctrl_TPM	B1_case_TPM	B2_case_TPM	B3_case_TPM
hsa-miR-451a	2.38431	12.082	0.000961883	0.0848061	10555	6159	4440	12275	24186	4467	1033.21	655.718	399.119	1198.04	2564.18	511.998
hsa-miR-224-5p	2.21536	7.74024	0.00147203	0.0881692	315	450	396	1260	374	797	30.8347	47.9093	35.5971	122.976	39.6511	91.3505
hsa-miR-183-5p	2.67187	6.0586	0.00216673	0.0881692	57	41	202	300	214	216	5.57961	4.36507	18.1581	29.2801	22.6881	24.7575
hsa-miR-182-5p	2.68245	7.96442	0.00206036	0.0881692	541	220	278	360	1543	371	52.9574	23.4223	24.9899	35.1361	163.587	42.5233
hsa-miR-486-5p	1.94399	8.54624	0.00175222	0.0881692	607	520	1371	2548	889	734	59.418	55.3618	123.241	248.685	94.2509	84.1296
hsa-miR-96-5p	2.8891	3.4565	0.00361055	0.119374	23	10	5	33	53	24	2.25142	1.06465	0.449458	3.22081	5.61901	2.75083
hsa-miR-21-3p	2.3467	5.90768	0.00681963	0.181526	67	81	167	198	271	121	6.55849	8.62367	15.0119	19.3248	28.7312	13.8688
hsa-miR-21-5p	1.81653	15.5374	0.00686299	0.181526	129925	56427	150221	77900	244546	78752	12718.1	6007.5	13503.6	7603.05	25926.5	9026.39
hsa-miR-144-3p	2.8842	2.61511	0.0119655	0.282571	9	10	1	24	33	4	0.880991	1.06465	0.0898916	2.3424	3.49863	0.458472
hsa-miR-556-5p	2.30523	0.692766	0.0129553	0.282571	1	1	4	6	4	3	0.0978879	0.106465	0.359566	0.585601	0.424076	0.343854
hsa-miR-223-3p	2.62215	7.09278	0.013354	0.282571	310	120	159	166	947	81	30.3453	12.7758	14.2928	16.2016	100.4	9.28405
hsa-miR-146b-3p	1.94602	7.96868	0.0221641	0.406754	204	338	1171	2335	149	651	19.9691	35.9852	105.263	227.896	15.7968	74.6163
hsa-miR-34c-5p	2.50576	2.99809	0.0267762	0.442645	18	1	18	8	12	58	1.76198	0.106465	1.61805	0.780801	1.27223	6.64784
hsa-miR-511-3p	2.14752	1.17814	0.0289184	0.46357	4	4	2	8	8	3	0.391552	0.42586	0.179783	0.780801	0.848153	0.343854
hsa-miR-146b-5p	1.06953	12.0359	0.0318723	0.481727	15026	10428	17237	14776	8448	13544	1470.86	1110.22	1549.46	1442.14	895.649	1552.39
hsa-miR-4485-3p	2.03652	1.65256	0.0364852	0.53175	2	9	5	9	11	7	0.195776	0.958185	0.449458	0.878402	1.16621	0.802326
hsa-miR-618	2.6108	4.22173	0.0381815	0.53175	18	54	0	127	16	84	1.76198	5.74911	0	12.3952	1.69631	9.62791
hsa-miR-144-5p	2.76946	3.3206	0.0425574	0.540739	28	8	1	3	72	9	2.74086	0.85172	0.0898916	0.292801	7.63337	1.03156
