# Supplementary material for: Effect of miR-183-5p on Cholestatic Liver Fibrosis by Regulating Fork Head Box Protein O1 Expression
Source: Front Physiol. 2021 Nov 18;12:737313. doi: 10.3389/fphys.2021.737313 (PMC8639207; doi:10.3389/fphys.2021.737313)
Supplement: Supplementary file 1 [file Data_Sheet_1.ZIP › Figure1 original data/B_fibrosis case_vs_A_normal ctrl_26_Down.xlsx]

## Sheet: B_case_vs_A_ctrl_26_Down
Gene	logFC	logCPM	PValue	FDR	A1_ctrl	A2_ctrl	A3_ctrl	B1_case	B2_case	B3_case	A1_ctrl_TPM	A2_ctrl_TPM	A3_ctrl_TPM	B1_case_TPM	B2_case_TPM	B3_case_TPM
hsa-miR-483-3p	-6.51178	5.03227	5.64e-06	0.00298248	29	193	849	1	2	1	2.83875	20.5478	76.318	0.0976002	0.212038	0.114618
hsa-miR-5589-3p	-7.68568	2.07391	1.19e-05	0.00313597	22	43	42	0	0	0	2.15353	4.578	3.77545	0	0	0
hsa-miR-1271-5p	-5.493	2.39822	9.5e-05	0.0167491	20	41	81	0	1	0	1.95776	4.36507	7.28122	0	0.106019	0
hsa-miR-1295b-3p	-6.61946	1.22864	0.00024288	0.0277654	18	19	13	0	0	0	1.76198	2.02284	1.16859	0	0	0
hsa-miR-7977	-6.92821	1.46421	0.000262433	0.0277654	7	19	40	0	0	0	0.685216	2.02284	3.59566	0	0	0
hsa-miR-1260a	-4.69789	5.24113	0.00120235	0.0881692	39	133	1063	4	11	0	3.81763	14.1598	95.5548	0.390401	1.16621	0
hsa-miR-4686	-4.35002	4.17678	0.00179338	0.0881692	88	194	233	0	8	0	8.61414	20.6542	20.9447	0	0.848153	0
hsa-miR-664b-3p	-4.58611	1.66306	0.0021508	0.0881692	6	27	42	0	1	0	0.587328	2.87456	3.77545	0	0.106019	0
hsa-miR-1260b	-5.01157	5.40525	0.00236483	0.0893566	49	141	1209	0	12	0	4.79651	15.0116	108.679	0	1.27223	0
hsa-miR-4286	-4.33246	2.26348	0.00352345	0.119374	10	17	104	0	2	0	0.978879	1.80991	9.34873	0	0.212038	0
hsa-miR-1248	-3.794	3.48109	0.0038836	0.120849	47	145	102	0	7	0	4.60073	15.4374	9.16894	0	0.742133	0
hsa-miR-1291	-3.60177	2.15493	0.00579643	0.17035	16	36	57	0	3	0	1.56621	3.83274	5.12382	0	0.318057	0
hsa-miR-18a-3p	-3.52263	0.880195	0.0108843	0.274182	11	10	13	0	1	0	1.07677	1.06465	1.16859	0	0.106019	0
hsa-miR-532-3p	-3.40696	2.39047	0.0128613	0.282571	12	43	77	0	4	0	1.17466	4.578	6.92165	0	0.424076	0
hsa-miR-708-5p	-2.55218	2.66891	0.0170847	0.347607	98	26	23	4	5	1	9.59302	2.76809	2.06751	0.390401	0.530095	0.114618
hsa-miR-9-5p	-2.11113	6.14658	0.0189937	0.372136	1052	446	212	69	59	37	102.978	47.4834	19.057	6.73441	6.25512	4.24086
hsa-miR-3615	-3.25158	5.47266	0.0222984	0.406754	76	237	1021	4	37	0	7.43948	25.2322	91.7793	0.390401	3.92271	0
hsa-miR-30c-1-3p	-2.9939	3.43957	0.0251543	0.4373	58	91	134	0	11	0	5.6775	9.68832	12.0455	0	1.16621	0
hsa-miR-6501-5p	-3.13887	0.63673	0.0256263	0.4373	6	8	12	0	1	0	0.587328	0.85172	1.0787	0	0.106019	0
hsa-miR-5701	-2.89718	2.73517	0.0300593	0.467687	19	61	85	0	7	0	1.85987	6.49437	7.64079	0	0.742133	0
hsa-miR-3614-5p	-2.83698	1.10614	0.0387805	0.53175	8	14	19	0	2	0	0.783104	1.49051	1.70794	0	0.212038	0
hsa-miR-1246	-2.68509	2.56347	0.0392027	0.53175	33	35	76	0	7	0	3.2303	3.72628	6.83176	0	0.742133	0
hsa-miR-9903	-2.69257	1.00449	0.0411014	0.540739	11	9	17	0	2	0	1.07677	0.958185	1.52816	0	0.212038	0
hsa-miR-514a-3p	-3.18721	1.37794	0.042932	0.540739	19	29	2	0	2	0	1.85987	3.08749	0.179783	0	0.212038	0
hsa-miR-1180-3p	-2.68012	3.93407	0.0448504	0.543482	46	108	256	0	18	1	4.50285	11.4982	23.0122	0	1.90834	0.114618
hsa-miR-2110	-2.70471	2.13342	0.0452046	0.543482	13	32	57	0	5	0	1.27254	3.40688	5.12382	0	0.530095	0
