# Supplementary material for: Effect of miR-183-5p on Cholestatic Liver Fibrosis by Regulating Fork Head Box Protein O1 Expression
Source: Front Physiol. 2021 Nov 18;12:737313. doi: 10.3389/fphys.2021.737313 (PMC8639207; doi:10.3389/fphys.2021.737313)
Supplement: Supplementary file 1 [file Data_Sheet_1.ZIP › Figure1 original data/Figure B.xlsx]

## Sheet: Sheet1
	Normal control%	Liver fibrosis%
	5.23	20.12
	6.1	22
	4.35	24.12
Mean	5.227	22.08
SD	0.875	2.001
