# Supplementary material for: Effect of miR-183-5p on Cholestatic Liver Fibrosis by Regulating Fork Head Box Protein O1 Expression
Source: Front Physiol. 2021 Nov 18;12:737313. doi: 10.3389/fphys.2021.737313 (PMC8639207; doi:10.3389/fphys.2021.737313)
Supplement: Supplementary file 1 [file Data_Sheet_1.ZIP › Figure1 original data/Figure F.xlsx]

## Sheet: Sheet1
	Normal control	Liver fibrosis
	1.0387	1.415
	1	1.35
	0.985	1.2
	1.012	1.3
	0.854	1.52
Mean	0.9779	1.357
SD	0.07202	0.1203
