# Supplementary material for: Effect of miR-183-5p on Cholestatic Liver Fibrosis by Regulating Fork Head Box Protein O1 Expression
Source: Front Physiol. 2021 Nov 18;12:737313. doi: 10.3389/fphys.2021.737313 (PMC8639207; doi:10.3389/fphys.2021.737313)
Supplement: Supplementary file 1 [file Data_Sheet_1.ZIP › Figure1 original data/Figure G.xlsx]

## Sheet: Sheet1
	Normal control	Liver fibrosis
	1.0687	1.715
	1	1.85
	0.955	1.8
	1.122	2.12
	0.884	1.92
Mean	1.006	1.881
SD	0.09342	0.1531
