# Supplementary material for: Effect of miR-183-5p on Cholestatic Liver Fibrosis by Regulating Fork Head Box Protein O1 Expression
Source: Front Physiol. 2021 Nov 18;12:737313. doi: 10.3389/fphys.2021.737313 (PMC8639207; doi:10.3389/fphys.2021.737313)
Supplement: Supplementary file 5 [file Data_Sheet_5.ZIP]

Archive with 11 entries (9 files):
- Figure2 original data/
- Figure2 original data/Figure 2A.xlsx
- Figure2 original data/Figure 2C.xlsx
- Figure2 original data/Figure 2EF.xlsx
- Figure2 original data/Figure 2G.xlsx
- Figure2 original data/Figure 2H WB/
- Figure2 original data/Figure 2H WB/a-SMA.tif
- Figure2 original data/Figure 2H WB/Collagen-I.tif
- Figure2 original data/Figure 2H WB/GAPDH.tif
- Figure2 original data/Figure 2H WB/TIMP-1.tif
- Figure2 original data/Figure2J.xlsx
