# Supplementary material for: Effect of miR-183-5p on Cholestatic Liver Fibrosis by Regulating Fork Head Box Protein O1 Expression
Source: Front Physiol. 2021 Nov 18;12:737313. doi: 10.3389/fphys.2021.737313 (PMC8639207; doi:10.3389/fphys.2021.737313)
Supplement: Supplementary file 5 [file Data_Sheet_5.ZIP › Figure2 original data/Figure 2A.xlsx]

## Sheet: Sheet1
		CON		BDL
		antagomir NC	miR-183-5p antagomir	antagomir NC	miR-183-5p antagomir
		1	0.685	1.78	1.307
		0.987	0.729	1.8	1.2
		1.078	0.725	1.65	1.15
		1.011	0.5	1.95	1.22
		0.932	0.63	1.75	1.182
	Mean	1.002	0.6538	1.786	1.212
	SD	0.05241	0.09476	0.1083	0.05911
