# Supplementary material for: Effect of miR-183-5p on Cholestatic Liver Fibrosis by Regulating Fork Head Box Protein O1 Expression
Source: Front Physiol. 2021 Nov 18;12:737313. doi: 10.3389/fphys.2021.737313 (PMC8639207; doi:10.3389/fphys.2021.737313)
Supplement: Supplementary file 5 [file Data_Sheet_5.ZIP › Figure2 original data/Figure 2C.xlsx]

## Sheet: Sheet1
		CON		BDL
		antagomir NC	miR-183-5p antagomir	antagomir NC	miR-183-5p antagomir
		1	1.01	22.012	8.56
		0.987	0.92	18.529	8.52
		1.008	0.932	22.125	9.85
		1.011	1.1	20.895	8.56
		0.962	0.999	18.85	7.25
	Mean	0.9936	0.9922	20.48	8.548
	SD	0.01996	0.07215	1.709	0.9194
