# Supplementary material for: Effect of miR-183-5p on Cholestatic Liver Fibrosis by Regulating Fork Head Box Protein O1 Expression
Source: Front Physiol. 2021 Nov 18;12:737313. doi: 10.3389/fphys.2021.737313 (PMC8639207; doi:10.3389/fphys.2021.737313)
Supplement: Supplementary file 5 [file Data_Sheet_5.ZIP › Figure2 original data/Figure 2EF.xlsx]

## Sheet: Sheet1
	TBIL( μmol/L)	CON	BDL			ALT(U/L)	CON	BDL			AST(U/L)	CON	BDL
	antagomir NC	miR-183-5p antagomir	antagomir NC	miR-183-5p antagomir		control antagomir	miR-183-5p antagomir	control antagomir	miR-183-5p antagomir		control antagomir	miR-183-5p antagomir	control antagomir	miR-183-5p antagomir
	5.38	5.12	220.07	195.12		50.56	53.89	330.25	200.25		130.25	165.28	739.56	536.25
	5.63	4.26	250.12	285.16		68.89	62.12	332.56	248.56		152.36	141.89	700.89	489.58
	3.98	4.85	280.25	253.52		61.25	68.25	256.25	278.56		145.56	169.56	721.56	412.75
	4.25	3.85	265.15	245.23		55.23	52.25	280.56	220.15		171.24	166.45	684.56	469.56
	3.12	5.56	279.01	249.25		72.12	73.25	310.25	211.25		155.56	158.89	669.56	459.86
Mean	4.472	4.728	258.9	245.7		61.61	61.95	302	231.8		151	160.4	703.2	473.6
SD	1.035	0.6802	24.92	32.36		9.033	9.034	32.99	31.7		14.94	11.06	28.03	44.97
