# Supplementary material for: Effect of miR-183-5p on Cholestatic Liver Fibrosis by Regulating Fork Head Box Protein O1 Expression
Source: Front Physiol. 2021 Nov 18;12:737313. doi: 10.3389/fphys.2021.737313 (PMC8639207; doi:10.3389/fphys.2021.737313)
Supplement: Supplementary file 5 [file Data_Sheet_5.ZIP › Figure2 original data/Figure 2G.xlsx]

## Sheet: Sheet1
	a-SMA	CON	BDL		collagen-I	con		BDL		TIMP-1	CON		BDL
	control antagomir	miR-183-5p antagomir	control antagomir	miR-183-5p antagomir		control antagomir	miR-183-5p antagomir	control antagomir	miR-183-5p antagomir		control antagomir	miR-183-5p antagomir	control antagomir	miR-183-5p antagomir
	0.216	0.195	0.836	0.366		0.062	0.074	0.357	0.202		0.056	0.079	0.296	0.101
	0.201	0.185	0.8	0.41		0.058	0.069	0.315	0.198		0.05	0.072	0.285	0.098
	0.225	0.202	0.789	0.341		0.069	0.079	0.398	0.242		0.061	0.082	0.258	0.121
	0.198	0.18	0.885	0.421		0.07	0.062	0.41	0.185		0.068	0.065	0.22	0.128
	0.23	0.199	0.752	0.321		0.076	0.059	0.402	0.181		0.062	0.062	0.312	0.092
Mean	0.214	0.1922	0.8124	0.3718		0.067	0.0686	0.3764	0.2016		0.0594	0.072	0.2742	0.108
SD	0.0142	0.009365	0.05044	0.04314		0.007071	0.008264	0.03999	0.02421		0.006768	0.008631	0.03613	0.0156
