# Supplementary material for: Effect of miR-183-5p on Cholestatic Liver Fibrosis by Regulating Fork Head Box Protein O1 Expression
Source: Front Physiol. 2021 Nov 18;12:737313. doi: 10.3389/fphys.2021.737313 (PMC8639207; doi:10.3389/fphys.2021.737313)
Supplement: Supplementary file 5 [file Data_Sheet_5.ZIP › Figure2 original data/Figure2J.xlsx]

## Sheet: Sheet1
		CON		BDL
		antagomir NC	miR-183-5p antagomir	antagomir NC	miR-183-5p antagomir
		1	1.01	8.56	5.01
		0.977	0.95	9.52	4.25
		1.018	0.932	9.85	3.98
		1.011	1.1	9.56	4.56
		0.962	0.97	8.25	4.01
	Mean	0.9936	0.9924	9.148	4.362
	SD	0.02352	0.06677	0.6988	0.4305
