# Supplementary material for: Effect of miR-183-5p on Cholestatic Liver Fibrosis by Regulating Fork Head Box Protein O1 Expression
Source: Front Physiol. 2021 Nov 18;12:737313. doi: 10.3389/fphys.2021.737313 (PMC8639207; doi:10.3389/fphys.2021.737313)
Supplement: Supplementary file 6 [file Data_Sheet_6.ZIP]

Archive with 15 entries (12 files):
- Figure3 original data/
- Figure3 original data/Figure 3A.xlsx
- Figure3 original data/Figure 3B.xlsx
- Figure3 original data/Figure 3D WB/
- Figure3 original data/Figure 3D WB/a-SMA.tif
- Figure3 original data/Figure 3D WB/Collagen-I.tif
- Figure3 original data/Figure 3D WB/GAPDH.tif
- Figure3 original data/Figure 3D WB/TIMP-1.tif
- Figure3 original data/Figure 3E.xlsx
- Figure3 original data/Figure 3F/
- Figure3 original data/Figure 3F/control antagomir con group.jpg
- Figure3 original data/Figure 3F/control antagomir TGF-a┬1 group.jpg
- Figure3 original data/Figure 3F/miR-183-5p antagomir con group.jpg
- Figure3 original data/Figure 3F/miR-183-5p antagomir TGF-a┬1 group.jpg
- Figure3 original data/Figure 3G.xlsx
