# Supplementary material for: Effect of miR-183-5p on Cholestatic Liver Fibrosis by Regulating Fork Head Box Protein O1 Expression
Source: Front Physiol. 2021 Nov 18;12:737313. doi: 10.3389/fphys.2021.737313 (PMC8639207; doi:10.3389/fphys.2021.737313)
Supplement: Supplementary file 6 [file Data_Sheet_6.ZIP › Figure3 original data/Figure 3A.xlsx]

## Sheet: Sheet1
		CON		TGF-β1
		antagomir NC	miR-183-5p antagomir	antagomir NC	miR-183-5p antagomir
		1	0.585	1.98	1.287
		0.957	0.526	1.8	1.2
		1.078	0.408	2.014	1.35
	Mean	1.012	0.5063	1.931	1.279
	SD	0.06134	0.09012	0.115	0.07532
