# Supplementary material for: Effect of miR-183-5p on Cholestatic Liver Fibrosis by Regulating Fork Head Box Protein O1 Expression
Source: Front Physiol. 2021 Nov 18;12:737313. doi: 10.3389/fphys.2021.737313 (PMC8639207; doi:10.3389/fphys.2021.737313)
Supplement: Supplementary file 6 [file Data_Sheet_6.ZIP › Figure3 original data/Figure 3B.xlsx]

## Sheet: Sheet1
		CON		TGF-β1
		antagomir NC	miR-183-5p antagomir	antagomir NC	miR-183-5p antagomir
		1	1.08	1.88	1.487
		0.967	0.96	2.15	1.38
		1.058	0.92	1.964	1.305
	Mean	1.008	0.9867	1.998	1.391
	SD	0.04607	0.08327	0.1382	0.09147
