# Supplementary material for: Effect of miR-183-5p on Cholestatic Liver Fibrosis by Regulating Fork Head Box Protein O1 Expression
Source: Front Physiol. 2021 Nov 18;12:737313. doi: 10.3389/fphys.2021.737313 (PMC8639207; doi:10.3389/fphys.2021.737313)
Supplement: Supplementary file 6 [file Data_Sheet_6.ZIP › Figure3 original data/Figure 3E.xlsx]

## Sheet: Sheet1
	Days	control antagomir				Mean	SD		miR-183-5p antagomir				Mean	SD
CON	0	0.4	0.45	0.38		0.41	0.03606		0.41	0.42	0.45		0.4267	0.02082
	1	0.62	0.58	0.7		0.6333	0.0611		0.52	0.65	0.62		0.5967	0.06807
	2	0.82	0.88	1.02		0.9067	0.1026		0.7	0.88	0.92		0.8333	0.1172
	3	0.99	1.2	1.31		1.167	0.1626		0.98	1.19	1.21		1.127	0.1274
	4	1.48	1.62	1.75		1.617	0.135		1.32	1.44	1.58		1.447	0.1301
	Days		control antagomir			Mean	SD		miR-183-5p antagomir				Mean	SD
TGF-β1	0	0.46	0.42	0.43		0.4367	0.02082		0.42	0.45	0.43		0.4333	0.01528
	1	0.75	0.91	0.95		0.87	0.1058		0.61	0.68	0.82		0.7033	0.1069
	2	1.42	1.66	1.65		1.577	0.1358		1.11	1.08	1.31		1.167	0.125
	3	1.95	2.13	2.2		2.093	0.129		1.52	1.69	1.78		1.663	0.132
	4	2.81	2.85	3.01		2.89	0.1058		1.86	2.12	2.2		2.06	0.1778
