# Supplementary material for: Effect of miR-183-5p on Cholestatic Liver Fibrosis by Regulating Fork Head Box Protein O1 Expression
Source: Front Physiol. 2021 Nov 18;12:737313. doi: 10.3389/fphys.2021.737313 (PMC8639207; doi:10.3389/fphys.2021.737313)
Supplement: Supplementary file 6 [file Data_Sheet_6.ZIP › Figure3 original data/Figure 3G.xlsx]

## Sheet: Sheet1
		CON		TGF-β1
		antagomir NC	miR-183-5p antagomir	antagomir NC	miR-183-5p antagomir
		27.09	28.1	11.92	20.13
		26.82	30.82	10.28	22.15
		28.75	25.58	9.39	18.82
	Mean	27.55	28.17	10.53	20.37
	SD	1.045	2.621	1.283	1.678
