# Supplementary material for: Effect of miR-183-5p on Cholestatic Liver Fibrosis by Regulating Fork Head Box Protein O1 Expression
Source: Front Physiol. 2021 Nov 18;12:737313. doi: 10.3389/fphys.2021.737313 (PMC8639207; doi:10.3389/fphys.2021.737313)
Supplement: Supplementary file 7 [file Data_Sheet_7.ZIP]

Archive with 3 entries (2 files):
- Figure4 original data/
- Figure4 original data/Figure BDE.xlsx
- Figure4 original data/Figure F.xlsx
