# Supplementary material for: Effect of miR-183-5p on Cholestatic Liver Fibrosis by Regulating Fork Head Box Protein O1 Expression
Source: Front Physiol. 2021 Nov 18;12:737313. doi: 10.3389/fphys.2021.737313 (PMC8639207; doi:10.3389/fphys.2021.737313)
Supplement: Supplementary file 7 [file Data_Sheet_7.ZIP › Figure4 original data/Figure BDE.xlsx]

## Sheet: Sheet1
	Human
		Normal control	Liver fibrosis
		1.0387	0.789
		1	0.82
		0.925	0.65
		1.012	0.75
		0.9454	0.61
	Mean	0.9842	0.7238
	SD	0.04744	0.09026
	Rat
		Sham		BDL
		antagomir NC	miR-183-5p antagomir	antagomir NC	miR-183-5p antagomir
		1	1.187	0.456	0.685
		0.957	1.25	0.508	0.819
		1.078	1.15	0.58	0.725
		1.091	1.352	0.39	0.7
	Mean	1.016	1.204	0.4788	0.7222
	SD	0.06577	0.1026	0.07045	0.05672
	cell
		Con		TGF-β1
		antagomir NC	miR-183-5p antagomir	antagomir NC	miR-183-5p antagomir
		1	1.287	0.326	0.725
		0.967	1.35	0.408	0.849
		1.028	1.2	0.38	0.885
	Mean	0.9983	1.279	0.3713	0.8197
	SD	0.03053	0.07532	0.04168	0.08394
