# Supplementary material for: Effect of miR-183-5p on Cholestatic Liver Fibrosis by Regulating Fork Head Box Protein O1 Expression
Source: Front Physiol. 2021 Nov 18;12:737313. doi: 10.3389/fphys.2021.737313 (PMC8639207; doi:10.3389/fphys.2021.737313)
Supplement: Supplementary file 7 [file Data_Sheet_7.ZIP › Figure4 original data/Figure F.xlsx]

## Sheet: Sheet1
		control agomir				Mean	SD		miR-183-5p agomir				Mean	SD
	wt-FOXO1	1.081	0.98	1.059		1.04	0.05311		0.456	0.326	0.331		0.371	0.07365
	mut-FOXO1	0.9755	0.926	1.056		0.9858	0.06561		0.946	0.985	0.891		0.9407	0.04723
