# Supplementary material for: Effect of miR-183-5p on Cholestatic Liver Fibrosis by Regulating Fork Head Box Protein O1 Expression
Source: Front Physiol. 2021 Nov 18;12:737313. doi: 10.3389/fphys.2021.737313 (PMC8639207; doi:10.3389/fphys.2021.737313)
Supplement: Supplementary file 8 [file Data_Sheet_8.ZIP]

Archive with 24 entries (20 files):
- Figure5 original data/
- Figure5 original data/Figure 5A.xlsx
- Figure5 original data/Figure 5B.xlsx
- Figure5 original data/Figure 5C.xlsx
- Figure5 original data/Figure 5D WB/
- Figure5 original data/Figure 5D WB/a-SMA.tif
- Figure5 original data/Figure 5D WB/Collagen-I.tif
- Figure5 original data/Figure 5D WB/GAPDH.tif
- Figure5 original data/Figure 5D WB/TIMP-1.tif
- Figure5 original data/Figure 5F/
- Figure5 original data/Figure 5F/control agomir group.jpg
- Figure5 original data/Figure 5F/control agomir LV-FOXO1 group.jpg
- Figure5 original data/Figure 5F/miR-183-5p agomir group.jpg
- Figure5 original data/Figure 5F/miR-183-5p agomir LV-FOXO1 group.jpg
- Figure5 original data/Figure 5I WB/
- Figure5 original data/Figure 5I WB/FOXO1.tif
- Figure5 original data/Figure 5I WB/GAPDH.tif
- Figure5 original data/Figure 5I WB/p-smad23.tif
- Figure5 original data/Figure 5I WB/Smad2.tif
- Figure5 original data/Figure 5I WB/Smad3.tif
- Figure5 original data/Figure 5I WB/TGF-a┬.tif
- Figure5 original data/Figure5E.xlsx
- Figure5 original data/Figure5G.xlsx
- Figure5 original data/Figure5H.xlsx
