# Supplementary material for: Effect of miR-183-5p on Cholestatic Liver Fibrosis by Regulating Fork Head Box Protein O1 Expression
Source: Front Physiol. 2021 Nov 18;12:737313. doi: 10.3389/fphys.2021.737313 (PMC8639207; doi:10.3389/fphys.2021.737313)
Supplement: Supplementary file 8 [file Data_Sheet_8.ZIP › Figure5 original data/Figure 5A.xlsx]

## Sheet: Sheet1
	control agomir	miR-183-5p agomir	control agomir+LV-FOXO1	miR-183-5p agomir+LV-FOXO1
	1.0387	1.915	1.156	2.13
	1	2.1	0.966	2.02
	0.925	1.85	1.056	1.91
Mean	0.9879	1.955	1.059	2.02
SD	0.05781	0.1297	0.09504	0.11
