# Supplementary material for: Effect of miR-183-5p on Cholestatic Liver Fibrosis by Regulating Fork Head Box Protein O1 Expression
Source: Front Physiol. 2021 Nov 18;12:737313. doi: 10.3389/fphys.2021.737313 (PMC8639207; doi:10.3389/fphys.2021.737313)
Supplement: Supplementary file 8 [file Data_Sheet_8.ZIP › Figure5 original data/Figure 5B.xlsx]

## Sheet: Sheet1
	control agomir	miR-183-5p agomir	control agomir+LV-FOXO1	miR-183-5p agomir+LV-FOXO1
	1	1.56	0.75	1.26
	0.95	1.45	0.81	1.35
	1.03	1.38	0.7	1.18
Mean	0.9933	1.463	0.7533	1.263
SD	0.04041	0.09074	0.05508	0.08505
