# Supplementary material for: Effect of miR-183-5p on Cholestatic Liver Fibrosis by Regulating Fork Head Box Protein O1 Expression
Source: Front Physiol. 2021 Nov 18;12:737313. doi: 10.3389/fphys.2021.737313 (PMC8639207; doi:10.3389/fphys.2021.737313)
Supplement: Supplementary file 8 [file Data_Sheet_8.ZIP › Figure5 original data/Figure 5C.xlsx]

## Sheet: Sheet1
	a-SMA
		control agomir	miR-183-5p agomir	control agomir+LV-FOXO1	miR-183-5p agomir+LV-FOXO1
		0.713	1.193	0.355	0.999
		0.786	1.212	0.425	0.896
		0.645	1.011	0.456	0.912
	Mean	0.7147	1.139	0.412	0.9357
	SD	0.07051	0.111	0.05174	0.05543
	collagen-I
		control agomir	miR-183-5p agomir	control agomir+LV-FOXO1	miR-183-5p agomir+LV-FOXO1
		0.365	0.688	0.201	0.504
		0.325	0.623	0.221	0.452
		0.432	0.725	0.251	0.593
	Mean	0.374	0.6787	0.2243	0.5163
	SD	0.05406	0.05164	0.02517	0.0713
	TIMP-1
		control agomir	miR-183-5p agomir	control agomir+LV-FOXO1	miR-183-5p agomir+LV-FOXO1
		0.503	0.765	0.156	0.624
		0.556	0.812	0.189	0.609
		0.423	0.856	0.201	0.528
	Mean	0.494	0.811	0.182	0.587
	SD	0.06696	0.04551	0.0233	0.05164
