# Supplementary material for: Effect of miR-183-5p on Cholestatic Liver Fibrosis by Regulating Fork Head Box Protein O1 Expression
Source: Front Physiol. 2021 Nov 18;12:737313. doi: 10.3389/fphys.2021.737313 (PMC8639207; doi:10.3389/fphys.2021.737313)
Supplement: Supplementary file 8 [file Data_Sheet_8.ZIP › Figure5 original data/Figure5E.xlsx]

## Sheet: Sheet1
	Days	control agomir				Mean	SD		miR-183-5p agomir				Mean	SD
	0	0.46	0.42	0.43		0.4367	0.02082		0.41	0.42	0.45		0.4267	0.02082
	1	0.75	0.95	0.88		0.86	0.1015		1.02	1.31	1.12		1.15	0.1473
	2	1.42	1.75	1.58		1.583	0.165		1.85	1.95	2.1		1.967	0.1258
	3	1.96	2.19	2.28		2.143	0.165		2.9	2.88	2.61		2.797	0.162
	4	2.63	2.7	2.89		2.74	0.1345		3.1	3.42	3.3		3.273	0.1617
	Days	control agomir+LV-FOXO1				Mean	SD		miR-183-5p agomir+LV-FOXO1				Mean	SD
	0	0.42	0.45	0.43		0.4333	0.01528		0.4	0.43	0.45		0.4267	0.02517
	1	0.61	0.64	0.8		0.6833	0.1021		0.81	0.84	0.98		0.8767	0.09074
	2	1.09	1.01	1.21		1.103	0.1007		1.39	1.4	1.51		1.433	0.06658
	3	1.36	1.31	1.5		1.39	0.09849		1.75	1.6	1.85		1.733	0.1258
	4	1.66	1.89	1.98		1.843	0.165		2.11	2.35	2.5		2.32	0.1967
