# Supplementary material for: Effect of miR-183-5p on Cholestatic Liver Fibrosis by Regulating Fork Head Box Protein O1 Expression
Source: Front Physiol. 2021 Nov 18;12:737313. doi: 10.3389/fphys.2021.737313 (PMC8639207; doi:10.3389/fphys.2021.737313)
Supplement: Supplementary file 8 [file Data_Sheet_8.ZIP › Figure5 original data/Figure5G.xlsx]

## Sheet: Sheet1
%	control agomir	miR-183-5p agomir	control agomir+LV-FOXO1	miR-183-5p agomir+LV-FOXO1
	11.92	5.95	19.16	10.23
	12.8	6.85	20.25	12.1
	10.1	5.05	18.58	9.01
Mean	11.61	5.95	19.33	10.45
SD	1.377	0.9	0.8479	1.556
