# Supplementary material for: Effect of miR-183-5p on Cholestatic Liver Fibrosis by Regulating Fork Head Box Protein O1 Expression
Source: Front Physiol. 2021 Nov 18;12:737313. doi: 10.3389/fphys.2021.737313 (PMC8639207; doi:10.3389/fphys.2021.737313)
Supplement: Supplementary file 8 [file Data_Sheet_8.ZIP › Figure5 original data/Figure5H.xlsx]

## Sheet: Sheet1
	FOXO1
		control agomir	miR-183-5p agomir	control agomir+LV-FOXO1	miR-183-5p agomir+LV-FOXO1
		0.108	0.063	0.29	0.182
		0.0925	0.052	0.256	0.162
		0.142	0.051	0.32	0.191
	Mean	0.1142	0.05533	0.2887	0.1783
	SD	0.02532	0.006658	0.03202	0.01484
	TGF-β
		control agomir	miR-183-5p agomir	control agomir+LV-FOXO1	miR-183-5p agomir+LV-FOXO1
		0.148	0.675	0.053	0.277
		0.13	0.625	0.038	0.215
		0.153	0.725	0.058	0.301
	Mean	0.1437	0.675	0.04967	0.2643
	SD	0.0121	0.05	0.01041	0.04438
	p-Smad2/3
		control agomir	miR-183-5p agomir	control agomir+LV-FOXO1	miR-183-5p agomir+LV-FOXO1
		0.283	1.084	0.095	0.541
		0.265	1.112	0.12	0.501
		0.312	0.995	0.15	0.612
	Mean	0.2867	1.064	0.1217	0.5513
	SD	0.02371	0.06109	0.02754	0.05622
	Smad2
		control agomir	miR-183-5p agomir	control agomir+LV-FOXO1	miR-183-5p agomir+LV-FOXO1
		0.512	0.508	0.49	0.501
		0.523	0.485	0.512	0.508
		0.565	0.586	0.543	0.566
	Mean	0.5333	0.5263	0.515	0.525
	SD	0.02797	0.05294	0.02663	0.03568
	Smad3
		control agomir	miR-183-5p agomir	control agomir+LV-FOXO1	miR-183-5p agomir+LV-FOXO1
		0.444	0.446	0.44	0.422
		0.512	0.508	0.49	0.48
		0.46	0.41	0.51	0.5
	Mean	0.472	0.4547	0.48	0.4673
	SD	0.03555	0.04957	0.03606	0.04051
