# Supplementary material for: Effect of miR-183-5p on Cholestatic Liver Fibrosis by Regulating Fork Head Box Protein O1 Expression
Source: Front Physiol. 2021 Nov 18;12:737313. doi: 10.3389/fphys.2021.737313 (PMC8639207; doi:10.3389/fphys.2021.737313)
Supplement: Supplementary file 9 [file Data_Sheet_9.ZIP]

Archive with 7 entries (6 files):
- Figure/Figure1.tif
- Figure/Figure2.tif
- Figure/Figure3.tif
- Figure/Figure4.tif
- Figure/Figure5.tif
- Figure/Figure6.tif
- Figure/
